# Supplementary material for: Transcriptional differentiation driving Cucumis sativus–Botrytis cinerea interactions based on the Skellam model and Bayesian networks
Source: AMB Express. 2021 Oct 20;11:138. doi: 10.1186/s13568-021-01296-4 (PMC8528924; doi:10.1186/s13568-021-01296-4)
Supplement: Supplementary file 1 — Additional file 1: Table S1. GO enrichment analysis of all differential expression gene in C. sativus. [file 13568_2021_1296_MOESM1_ESM.xlsx]

## Sheet: C.sativus
Table S1 GO enrichment analysis of all differential expression genes in C.sativus
	GOid	Number	-log10(FDR)	Function	Type
1	GO:0055114	371	52.2769	oxidation-reduction process	P
2	GO:0009734	30	20.9679	negative regulation of transcription, DNA-dependent	P
3	GO:0004601	42	20.3392	protein phosphorylation	P
4	GO:0009522	16	18.9591	oxidation-reduction process	P
5	GO:0004497	55	17.6533	carbohydrate transport	P
6	GO:0008152	328	16.0424	metabolic process	P
7	GO:0098869	43	14.9118	DNA repair	P
8	GO:0000234	2	14.8902	long-distance posttranscriptional gene silencing	P
9	GO:0009496	1	14.759	purine nucleotide biosynthetic process	P
10	GO:0006355	220	14.3396	regulation of transcription, DNA-dependent	P
11	GO:0009931	1	14.1741	very long-chain fatty acid biosynthetic process	P
12	GO:0004474	1	14.125	regulation of transcription, DNA-dependent	P
13	GO:0010067	1	13.8425	formaldehyde catabolic process	P
14	GO:0046406	1	13.7935	chlorophyll biosynthetic process	P
15	GO:0006570	1	13.7383	tyrosine metabolic process	P
16	GO:0003700	115	13.6719	regulation of transcription, DNA-dependent	P
17	GO:0044318	1	13.4513	cell growth	P
18	GO:0004671	1	13.4434	oxidation-reduction process	P
19	GO:0004070	1	13.4351	protein folding	P
20	GO:0043565	77	13.4091	ovule development	P
21	GO:0010189	1	13.3746	oxidation-reduction process	P
22	GO:0004174	1	13.1884	protein-chromophore linkage	P
23	GO:0042549	1	13.1212	photosystem II stabilization	P
24	GO:0004028	1	13.0895	metabolic process	P
25	GO:0009055	44	13.035	cellular amino acid metabolic process	P
26	GO:0043047	1	12.9555	regulation of transcription, DNA-dependent	P
27	GO:0052543	1	12.8687	histone H3 deacetylation	P
28	GO:0010315	2	12.7749	protein phosphorylation	P
29	GO:0010588	1	12.7398	intracellular protein transport	P
30	GO:0003937	1	12.6639	nucleic acid phosphodiester bond hydrolysis	P
31	GO:0004683	1	12.6304	phosphorylation	P
32	GO:0047274	1	12.6272	protein ubiquitination	P
33	GO:0046916	1	12.6004	metabolic process	P
34	GO:0015200	1	12.5257	ubiquitin-dependent protein catabolic process	P
35	GO:0016630	1	12.5017	drug transmembrane transport	P
36	GO:0016984	1	12.4696	response to stress	P
37	GO:0047259	1	12.3907	glucose metabolic process	P
38	GO:0004750	1	12.3757	oxidation-reduction process	P
39	GO:0008061	5	12.3665	cellular transition metal ion homeostasis	P
40	GO:0051060	1	12.306	protein phosphorylation	P
41	GO:0000963	1	12.2232	signal transduction	P
42	GO:2000123	1	12.1871	positive regulation of stomatal complex development	P
43	GO:0019899	1	12.1643	transcription from RNA polymerase II promoter	P
44	GO:0031429	1	12.1569	metabolic process	P
45	GO:0004555	1	12.1221	glutamate metabolic process	P
46	GO:0006829	1	12.0995	DNA repair	P
47	GO:0047763	1	12.0866	DNA repair	P
48	GO:0016624	2	12.0578	cell wall modification	P
49	GO:0008465	1	12.0476	metabolic process	P
50	GO:0052591	1	11.9503	pectin catabolic process	P
51	GO:0008442	1	11.9317	oxidation-reduction process	P
52	GO:0052722	1	11.8712	negative regulation of endopeptidase activity	P
53	GO:0004451	1	11.8591	oxidation-reduction process	P
54	GO:0010258	1	11.7969	tricarboxylic acid cycle	P
55	GO:0051499	1	11.7926	nitrate transport	P
56	GO:0004612	2	11.7599	regulation of transcription, DNA-dependent	P
57	GO:0004512	2	11.7495	photoprotection	P
58	GO:0005085	1	11.7167	signal transduction	P
59	GO:0035312	1	11.7157	DNA topological change	P
60	GO:0047617	1	11.698	regulation of transcription, DNA-dependent	P
61	GO:0003988	1	11.6924	peptidyl-tyrosine dephosphorylation	P
62	GO:0004123	1	11.6766	protein phosphorylation	P
63	GO:0072489	1	11.6577	protein ubiquitination	P
64	GO:0005764	1	11.6484	photosystem II repair	P
65	GO:0048529	1	11.6018	translation	P
66	GO:0046148	1	11.5855	oxidation-reduction process	P
67	GO:0004617	2	11.5811	xyloglucan metabolic process	P
68	GO:1904823	2	11.5767	valine biosynthetic process	P
69	GO:0050017	1	11.5645	telomere maintenance	P
70	GO:0008836	1	11.5421	metabolic process	P
71	GO:0032450	1	11.5268	metabolic process	P
72	GO:0007035	1	11.5147	lipid transport	P
73	GO:0046872	166	8.81676	RNA processing	P
74	GO:0004124	6	7.71474	phospholipid translocation	P
75	GO:0019898	10	7.45015	cell wall biogenesis	P
76	GO:0055085	86	7.40319	transmembrane transport	P
77	GO:0004185	14	6.90941	peptidyl-tyrosine dephosphorylation	P
78	GO:0009611	10	6.78231	response to wounding	P
79	GO:0004568	9	6.22256	mRNA processing	P
80	GO:0010951	14	6.05658	negative regulation of endopeptidase activity	P
81	GO:0003824	61	5.96832	carbohydrate transport	P
82	GO:0004674	48	5.06629	arginine biosynthetic process	P
83	GO:0050660	32	5.04343	regulation of transcription, DNA-dependent	P
84	GO:0005215	43	5.02206	protein repair	P
85	GO:0009514	4	4.61417	translation	P
86	GO:0016998	6	4.59788	cell wall macromolecule catabolic process	P
87	GO:0016655	3	4.53775	regulation of transcription, DNA-dependent	P
88	GO:0003857	3	4.53775	oxidation-reduction process	P
89	GO:0045490	23	4.38422	pectin catabolic process	P
90	GO:0016762	12	4.23983	biosynthetic process	P
91	GO:0009523	5	4.10021	protein peptidyl-prolyl isomerization	P
92	GO:0051537	12	3.921	chlorophyll biosynthetic process	P
93	GO:0006810	49	3.48589	transport	P
94	GO:0005975	80	3.38085	carbohydrate metabolic process	P
95	GO:0042546	12	3.32046	cell wall biogenesis	P
96	GO:0009505	3	3.16547	regulation of transcription, DNA-dependent	P
1	GO:0020037	121	36.3739	integral to membrane	C
2	GO:0009733	35	16.8957	response to auxin	C
3	GO:0016705	73	15.4587	plasma membrane	C
4	GO:0008440	1	14.8796	integral to membrane	C
5	GO:0006665	1	14.7928	sphingolipid metabolic process	C
6	GO:0046914	1	14.0175	integral to membrane	C
7	GO:0000186	1	13.8911	cellular glucose homeostasis	C
8	GO:0004324	2	13.7766	integral to membrane	C
9	GO:0008734	1	13.5003	anchored to membrane	C
10	GO:0098542	1	13.1523	defense response to other organism	C
11	GO:0004108	1	13.0911	integral to membrane	C
12	GO:0008942	1	13.0847	nucleus	C
13	GO:0030149	1	13.0651	integral to membrane	C
14	GO:0001872	1	13.0636	nucleus	C
15	GO:0010089	1	13.0034	apoplast	C
16	GO:0004357	1	12.8845	eukaryotic 48S preinitiation complex	C
17	GO:0009901	1	12.4176	integral to membrane	C
18	GO:0010222	1	12.3455	intracellular	C
19	GO:0015112	1	12.3231	mitochondrial membrane	C
20	GO:0000326	1	12.3059	nucleus	C
21	GO:0008360	1	12.269	regulation of cell shape	C
22	GO:0016710	1	12.2281	integral to membrane	C
23	GO:0004709	1	12.1493	integral to membrane	C
24	GO:0006021	2	12.1032	inositol biosynthetic process	C
25	GO:0090333	1	11.9183	integral to membrane	C
26	GO:0010338	1	11.9181	plasma membrane	C
27	GO:0009654	12	11.8672	integral to membrane	C
28	GO:0004846	1	11.7891	integral to membrane	C
29	GO:0044550	3	11.7755	integral to membrane	C
30	GO:0047672	1	11.5821	chloroplast	C
31	GO:0009705	7	11.3391	integral to membrane	C
32	GO:0018298	14	9.01231	protein-chromophore linkage	C
33	GO:0042626	20	7.10354	integral to membrane	C
34	GO:0006032	9	6.22256	cell wall macromolecule catabolic process	C
35	GO:0006468	176	5.5267	protein phosphorylation	C
36	GO:0007017	9	4.11867	microtubule-based process	C
37	GO:0005089	5	4.10021	integral to membrane	C
38	GO:0045893	7	3.43915	positive regulation of transcription, DNA-templated	C
39	GO:0006098	6	3.37749	pentose-phosphate shunt	C
40	GO:0004190	20	3.13505	integral to membrane	C
1	GO:0016021	1018	32.3737	phosphotransferase activity, alcohol group as acceptor	F
2	GO:0015979	30	27.1409	photosynthesis	F
3	GO:0005576	78	21.5083	ATP binding	F
4	GO:0005506	95	19.5802	protein tyrosine/serine/threonine phosphatase activity	F
5	GO:0009765	14	17.2925	heme binding	F
6	GO:0042744	32	17.0503	protein kinase activity	F
7	GO:0019499	1	15.9099	single-stranded telomeric DNA binding	F
8	GO:0016168	16	15.474	oxidoreductase activity, acting on paired donors, with incorporation or reduction of molecular oxygen	F
9	GO:0052747	1	14.595	nucleotide binding	F
10	GO:0001944	1	14.5939	S-formylglutathione hydrolase activity	F
11	GO:0016043	1	14.0657	cellular component organization	F
12	GO:0033567	1	13.7386	protein tyrosine phosphatase activity	F
13	GO:0090415	1	13.5666	copper ion binding	F
14	GO:0044424	1	13.5487	protein serine/threonine kinase activity	F
15	GO:0009538	5	13.5338	DNA binding	F
16	GO:0045930	1	13.4634	translation elongation factor activity	F
17	GO:0008430	1	13.3804	ATP binding	F
18	GO:0006979	40	13.3695	response to oxidative stress	F
19	GO:0004411	1	13.3546	ATP binding	F
20	GO:0004585	1	13.1165	ATP binding	F
21	GO:0042807	1	13.1141	zinc ion binding	F
22	GO:0010143	3	13.0125	endopeptidase inhibitor activity	F
23	GO:0006072	2	12.9934	glycerol-3-phosphate metabolic process	F
24	GO:0006562	1	12.9888	DNA binding	F
25	GO:0010303	1	12.9483	ATP binding	F
26	GO:0006546	2	12.9165	glycine catabolic process	F
27	GO:0005345	2	12.8256	magnesium ion binding	F
28	GO:0018580	1	12.7456	Ran GTPase binding	F
29	GO:0009854	1	12.7413	transferase activity, transferring hexosyl groups	F
30	GO:0005991	1	12.7302	trehalose metabolic process	F
31	GO:0000271	1	12.6768	polysaccharide biosynthetic process	F
32	GO:0006631	3	12.6529	fatty acid metabolic process	F
33	GO:0008272	1	12.6364	sulfate transport	F
34	GO:0042651	1	12.6178	phosphoribosylaminoimidazolecarboxamide formyltransferase activity	F
35	GO:0090355	2	12.5757	ATP binding	F
36	GO:0004558	1	12.5473	oxidoreductase activity	F
37	GO:0004375	1	12.5453	ATP binding	F
38	GO:0009972	1	12.5331	cytidine deamination	F
39	GO:0000741	1	12.5311	pseudouridine synthase activity	F
40	GO:0008447	1	12.5159	metal ion binding	F
41	GO:0071554	1	12.5143	single-stranded DNA binding	F
42	GO:0047134	1	12.4714	sequence-specific DNA binding transcription factor activity	F
43	GO:0071486	1	12.4464	rRNA methyltransferase activity	F
44	GO:0006637	1	12.4392	cytidine deamination	F
45	GO:0003922	1	12.4068	electron carrier activity	F
46	GO:0033354	1	12.3148	hydroquinone:oxygen oxidoreductase activity	F
47	GO:0004657	1	12.2732	nuclease activity	F
48	GO:0003840	2	12.256	structural constituent of ribosome	F
49	GO:0009638	1	12.2371	nucleic acid binding	F
50	GO:0006995	1	12.1973	oxidoreductase activity	F
51	GO:0000784	1	12.1765	isochorismate synthase activity	F
52	GO:0000957	1	12.1627	protein serine/threonine kinase activity	F
53	GO:0046523	1	12.1001	oxidoreductase activity, acting on single donors with incorporation of molecular oxygen, incorporation of two atoms of oxygen	F
54	GO:0006574	1	12.091	valine catabolic process	F
55	GO:0090358	2	12.0882	DNA binding	F
56	GO:0006591	1	12.075	lipid binding	F
57	GO:0050826	1	12.0646	ATP binding	F
58	GO:0006481	1	12.0603	C-terminal protein methylation	F
59	GO:0030643	1	12.0565	catalytic activity	F
60	GO:0050242	1	12.0468	ATP binding	F
61	GO:0004643	1	12.0395	endonuclease activity	F
62	GO:0008915	1	12.0346	serine-type endopeptidase activity	F
63	GO:0042973	2	12.0342	metal ion binding	F
64	GO:0004029	1	12.0197	nucleic acid binding	F
65	GO:0016165	1	11.9894	NAD binding	F
66	GO:0019205	1	11.9396	thiamine pyrophosphate binding	F
67	GO:0030148	1	11.9209	metal ion binding	F
68	GO:0042343	1	11.8856	zinc ion binding	F
69	GO:0006656	2	11.8816	ATP binding	F
70	GO:0017113	1	11.8721	ATPase activity	F
71	GO:0004126	1	11.8555	oxidoreductase activity, acting on single donors with incorporation of molecular oxygen, incorporation of two atoms of oxygen	F
72	GO:0045551	1	11.8536	nucleic acid binding	F
73	GO:0016614	19	11.8377	nucleic acid binding	F
74	GO:0033728	1	11.8298	nucleotide binding	F
75	GO:0019628	1	11.8182	ATP binding	F
76	GO:0046906	1	11.805	RNA polymerase III activity	F
77	GO:0015116	1	11.7734	peroxidase activity	F
78	GO:0008863	1	11.7658	ATP binding	F
79	GO:0004370	1	11.6887	protein kinase activity	F
80	GO:0044375	1	11.6855	chlorophyll binding	F
81	GO:0050112	1	11.6823	metal ion binding	F
82	GO:0046029	1	11.6253	DNA binding	F
83	GO:0044540	1	11.6226	protein kinase activity	F
84	GO:0004806	1	11.6097	ATP binding	F
85	GO:0090447	2	11.6092	protein transporter activity	F
86	GO:0022821	1	11.6059	phospholipid-translocating ATPase activity	F
87	GO:0060918	1	11.5887	ATP binding	F
88	GO:0043142	1	11.5747	acetyl-CoA carboxylase activity	F
89	GO:0000023	1	11.5743	ligase activity	F
90	GO:0080146	1	11.5596	ATP binding	F
91	GO:0051741	1	11.5299	oxidoreductase activity	F
92	GO:0019253	1	11.5264	acetylglucosaminyltransferase activity	F
93	GO:0035246	1	11.526	ATP binding	F
94	GO:0005618	39	11.1227	protein kinase activity	F
95	GO:0009507	38	8.85966	iron ion binding	F
96	GO:0009664	13	8.45777	plant-type cell wall organization	F
97	GO:0004867	10	6.78231	(1->3)-beta-D-glucan binding	F
98	GO:0004866	4	6.18894	aldose 1-epimerase activity	F
99	GO:0016758	40	6.10129	protein kinase activity	F
100	GO:0005886	37	5.79325	nucleotidyltransferase activity	F
101	GO:0004553	50	5.19357	DNA binding	F
102	GO:0015995	7	5.12645	chlorophyll biosynthetic process	F
103	GO:0016747	28	5.07916	transferase activity	F
104	GO:0000079	5	4.97715	regulation of cyclin-dependent protein serine/threonine kinase activity	F
105	GO:0006097	3	4.53775	glyoxylate cycle	F
106	GO:0016709	3	4.53775	MAP kinase activity	F
107	GO:0004794	3	4.53775	NADP binding	F
108	GO:0003995	3	4.53775	oxidoreductase activity	F
109	GO:0048046	16	4.46137	sequence-specific DNA binding transcription factor activity	F
110	GO:0016491	91	4.00812	oxidoreductase activity	F
111	GO:0006535	6	3.94639	cysteine biosynthetic process from serine	F
112	GO:0010411	12	3.921	nucleotidyltransferase activity	F
113	GO:0016788	24	3.84217	ATP binding	F
114	GO:0004616	5	3.38562	metallopeptidase activity	F
115	GO:0019901	5	3.38562	zinc ion binding	F
116	GO:0042132	3	3.16547	nucleotide binding	F
117	GO:0006855	15	3.01019	drug transmembrane transport	F
118	GO:0015297	15	3.01019	DNA binding	F
119	GO:0015238	15	3.01019	RNA binding	F
120	GO:0003333	7	3.01019	amino acid transmembrane transport	F
