# Supplementary material for: Transcriptional differentiation driving Cucumis sativus–Botrytis cinerea interactions based on the Skellam model and Bayesian networks
Source: AMB Express. 2021 Oct 20;11:138. doi: 10.1186/s13568-021-01296-4 (PMC8528924; doi:10.1186/s13568-021-01296-4)
Supplement: Supplementary file 2 — Additional file 2: Table S2. GO enrichment analysis of all differential expression gene in B. cinerea. [file 13568_2021_1296_MOESM2_ESM.xlsx]

## Sheet: B.cinerea
Table S2 GO enrichment analysis of all differential expression genes in B.cinerea
	GOid	Number	-log10(FDR)	Function	Type
1	GO:0030248	16	32.2049	transport	P
2	GO:0055114	115	30.4308	oxidation-reduction process	P
3	GO:0016491	57	20.8636	metabolic process	P
4	GO:0007346	1	14.4898	metabolic process	P
5	GO:0008864	1	14.2841	mitochondrial transport	P
6	GO:0030245	7	13.8777	cellulose catabolic process	P
7	GO:0004076	1	13.5461	methylation	P
8	GO:0016812	1	13.4804	oxidation-reduction process	P
9	GO:0045263	1	13.3391	cytoplasmic translation	P
10	GO:0046394	1	13.1874	mRNA-binding (hnRNP) protein import into nucleus	P
11	GO:0010333	1	13.0595	double-strand break repair via homologous recombination	P
12	GO:0006097	2	12.983	glyoxylate cycle	P
13	GO:0004421	2	12.9168	positive regulation of catalytic activity	P
14	GO:0016139	1	12.4391	oxalate transport	P
15	GO:0003986	1	12.4095	metabolic process	P
16	GO:0009916	1	12.2617	pentose-phosphate shunt	P
17	GO:0009070	1	12.1513	response to metal ion	P
18	GO:0003839	1	12.1486	metabolic process	P
19	GO:0009439	1	12.1392	cyanate metabolic process	P
20	GO:0031221	1	12.1205	arabinan metabolic process	P
21	GO:0042183	1	12.0955	oxidation-reduction process	P
22	GO:0008553	2	12.0375	assembly of spliceosomal tri-snRNP	P
23	GO:0004026	2	12.0142	cellular potassium ion homeostasis	P
24	GO:0019379	1	11.8136	rRNA processing	P
25	GO:0006754	2	11.7755	ATP biosynthetic process	P
26	GO:0046558	1	11.6969	metabolic process	P
27	GO:0004067	1	11.6404	mitotic spindle orientation checkpoint	P
28	GO:0042843	1	11.6083	cytoplasmic microtubule organization	P
29	GO:0030603	1	11.5856	karyogamy involved in conjugation with cellular fusion	P
30	GO:0042545	4	10.3487	cell wall modification	P
31	GO:0046373	4	10.3487	L-arabinose metabolic process	P
32	GO:0016787	33	6.71962	protein transport	P
33	GO:0035434	3	5.02887	copper ion transmembrane transport	P
34	GO:0050525	2	4.80672	dolichol-linked oligosaccharide biosynthetic process	P
35	GO:0005773	5	4.53271	carbohydrate metabolic process	P
36	GO:0005355	6	4.13267	regulation of Rho protein signal transduction	P
37	GO:0046323	6	4.13267	primary cell septum disassembly	P
38	GO:0051453	2	3.54692	nitrogen compound metabolic process	P
39	GO:0005351	6	3.42235	regulation of cell wall (1->3)-beta-D-glucan biosynthetic process	P
1	GO:0005576	35	47.6991	cytosol	C
2	GO:0000272	11	19.8167	polysaccharide catabolic process	C
3	GO:0004375	1	13.7045	nucleus	C
4	GO:0004604	1	13.1345	mitotic spindle pole body	C
5	GO:1901363	1	12.7167	medial cortex	C
6	GO:0004612	1	12.5421	nucleus	C
7	GO:0009446	1	12.5212	integral to plasma membrane	C
8	GO:0016594	1	12.2466	cytosol	C
9	GO:0004032	1	12.0886	cytosol	C
10	GO:0019568	1	12.014	microtubule	C
11	GO:0008942	1	11.9169	cell surface	C
12	GO:0019679	1	11.8894	nucleus	C
13	GO:1901362	1	11.7816	cellular bud neck	C
14	GO:0006066	2	11.7704	plasma membrane	C
15	GO:1901657	2	11.7671	integral to Golgi membrane	C
16	GO:0055085	46	11.7066	transmembrane transport	C
17	GO:1901617	1	11.6205	cytosol	C
18	GO:0030599	4	10.3487	mitotic spindle pole body	C
19	GO:0045490	4	10.3487	signal peptidase complex	C
20	GO:0005618	5	9.99059	transcriptionally active chromatin	C
21	GO:0008422	6	8.31416	nuclear chromatin	C
22	GO:0008152	78	7.55117	exocyst	C
23	GO:0004650	6	6.35112	nucleus	C
24	GO:0042128	2	4.80672	nitrate assimilation	C
25	GO:0004190	6	4.66335	nucleus	C
26	GO:1904659	6	4.13267	cytosol	C
1	GO:0005975	38	27.978	hydrolase activity	F
2	GO:0004553	22	19.6846	oxidoreductase activity	F
3	GO:0003868	1	14.9504	TBP-class protein binding	F
4	GO:0070884	1	13.8272	purine nucleobase transmembrane transporter activity	F
5	GO:0045461	1	13.3865	RNA polymerase I activity	F
6	GO:0046355	1	13.2866	transporter activity	F
7	GO:0018130	1	13.1694	Ran GTPase binding	F
8	GO:0097159	1	13.1286	catalytic activity	F
9	GO:0031222	1	12.9324	hydrolase activity, acting on ester bonds	F
10	GO:0008824	1	12.6981	dioxygenase activity	F
11	GO:0005619	1	12.5678	nucleic acid binding	F
12	GO:0009063	2	12.4118	microtubule binding	F
13	GO:0003830	2	12.3615	transporter activity	F
14	GO:0052861	1	12.2978	protein serine/threonine kinase activity	F
15	GO:0008863	1	12.1428	thioredoxin peroxidase activity	F
16	GO:0097308	1	11.9934	DNA binding	F
17	GO:0006084	1	11.9493	acetyl-CoA metabolic process	F
18	GO:0003959	4	11.9462	NAD binding	F
19	GO:0006083	1	11.7476	actin binding	F
20	GO:0008775	1	11.7265	sequence-specific DNA binding RNA polymerase II transcription factor activity	F
21	GO:0004474	1	11.6969	NAD binding	F
22	GO:0006528	1	11.6824	Rab GTPase binding	F
23	GO:0004586	1	11.6731	oxalate transmembrane transporter activity	F
24	GO:0070469	2	11.6498	sedoheptulose-7-phosphate:D-glyceraldehyde-3-phosphate glyceronetransferase activity	F
25	GO:0004888	1	11.5326	ATP binding	F
26	GO:0008810	5	11.234	metal ion binding	F
27	GO:0045330	4	10.3487	peptidase activity	F
28	GO:0046556	4	10.3487	oxidoreductase activity, acting on CH-OH group of donors	F
29	GO:0016614	15	7.57281	chromatin binding	F
30	GO:0005375	3	7.55117	oxidoreductase activity, acting on the CH-OH group of donors, NAD or NADP as acceptor	F
31	GO:0008080	9	6.26784	nucleotide binding	F
32	GO:0031176	3	6.04714	hydrolase activity	F
33	GO:0004565	3	6.04714	chitin binding	F
34	GO:0005887	13	5.60371	structural constituent of ribosome	F
35	GO:0071555	5	5.28457	cell wall organization	F
36	GO:0020037	20	3.95923	heme binding	F
37	GO:0003993	4	3.82589	RNA binding	F
