# Supplementary material for: Transcriptional differentiation driving Cucumis sativus–Botrytis cinerea interactions based on the Skellam model and Bayesian networks
Source: AMB Express. 2021 Oct 20;11:138. doi: 10.1186/s13568-021-01296-4 (PMC8528924; doi:10.1186/s13568-021-01296-4)
Supplement: Supplementary file 5 — Additional file 5: Table S5. Clustering of all differential expression gene in C. sativus. [file 13568_2021_1296_MOESM5_ESM.xls]

## Sheet: cluster-result
	Table S5 Clustering of all differential expression genes in C.sativus
	gene ID	GO ID	GO Function	KO ID	KO Function	X1	X2	X	logFC	logCPM	PValue	-log10(FDR)	Groups
1	Csa6G525450	GO:0055114	oxidation-reduction process	K02641	ferredoxin--NADP+ reductase	4645	26811	20824	2.21604	8.60427	0.00117525	2.06043	1
2	Csa3G710230	-	-	-	-	853	4936	7448	2.21957	6.16369	0.00118155	2.05868	1
3	Csa4G022920	GO:0055085	transmembrane transport	-	-	774	4480	11247	2.21992	6.02397	0.00119075	2.05591	1
4	Csa3G710780	-	-	-	-	2309	13284	18566	2.21129	7.59231	0.00120803	2.05026	1
5	Csa2G237740	-	-	-	-	3754	21540	22087	2.20748	8.29007	0.00122526	2.04485	1
6	Novel00062	-	-	-	-	978	5623	22631	2.2103	6.35311	0.00123026	2.04324	1
7	Csa6G517070	GO:0006809//GO:0055114	nitric oxide biosynthetic process//oxidation-reduction process	K04718	sphingosine kinase	611	3511	14214	2.20942	5.67475	0.00126094	2.03359	1
8	CsaUNG006230	GO:0007005//GO:0000160//GO:0006935	mitochondrion organization//phosphorelay signal transduction system//chemotaxis	-	-	911	5218	12221	2.20483	6.24636	0.0012646	2.03252	1
9	Csa7G387170	GO:0006468	protein phosphorylation	-	-	3051	17414	14192	2.19985	7.98475	0.00127199	2.03039	1
10	Csa2G060380	GO:0005975	carbohydrate metabolic process	K01792	glucose-6-phosphate 1-epimerase	2032	11585	5565	2.19822	7.39731	0.00128664	2.02572	1
11	Csa3G081930	-	-	K03809	NAD(P)H dehydrogenase (quinone)	2023	11531	4413	2.19788	7.39063	0.00128874	2.0253	1
12	Csa7G019900	-	-	-	-	747	4271	11689	2.20222	5.95828	0.00129817	2.02258	1
13	Csa7G432300	-	-	-	-	286	1649	13723	2.21406	4.58643	0.00129917	2.0224	1
14	Csa6G057160	GO:0006118//GO:0019752//GO:0006119//GO:0015992	obsolete electron transport//carboxylic acid metabolic process//oxidative phosphorylation//proton transport	K01590	histidine decarboxylase	1777	10101	9494	2.19391	7.20043	0.00131515	2.01828	1
15	Csa6G452670	-	-	-	-	595	3380	14742	2.19284	5.62293	0.00136077	2.00561	1
16	Csa1G126030	-	-	-	-	171	988	23340	2.21677	3.85042	0.00137367	2.00232	1
17	Csa1G229500	-	-	K06617	raffinose synthase	12447	70098	16156	2.18056	9.99696	0.00138484	1.99925	1
18	Csa4G645260	GO:0003333	amino acid transmembrane transport	-	-	224	1284	10965	2.20551	4.22847	0.00139583	1.99628	1
19	Csa6G417900	GO:0006935//GO:0000160	chemotaxis//phosphorelay signal transduction system	-	-	2676	15048	2182	2.17837	7.77801	0.00140857	1.99628	1
20	Csa4G026890	-	-	-	-	247	1412	424	2.20164	4.36564	0.00141602	1.99426	1
21	Csa2G000780	GO:0006468	protein phosphorylation	K04368	mitogen-activated protein kinase kinase 1	120	696	23550	2.22199	3.34766	0.00142337	1.9923	1
22	Csa1G002660	GO:0006508	proteolysis	-	-	190	1088	22404	2.20394	3.99098	0.00143445	1.98937	1
23	Csa7G432250	-	-	-	-	2180	12181	19433	2.16917	7.47488	0.00147341	1.97947	1
24	Csa1G002900	-	-	-	-	4243	23659	4793	2.1662	8.43283	0.00148643	1.97619	1
25	Csa6G513550	GO:0006629//GO:0006508	lipid metabolic process//proteolysis	-	-	200	1135	874	2.19099	4.05396	0.001498	1.97343	1
26	Csa4G097120	GO:0006810//GO:0055085//GO:0006298	transport//transmembrane transport//mismatch repair	-	-	1547	8615	17081	2.16429	6.97635	0.00151384	1.96944	1
27	Csa4G095590	GO:0016579	protein deubiquitination	-	-	612	3421	14940	2.1696	5.64448	0.00151522	1.96919	1
28	Csa1G057050	GO:0071805//GO:0006813	potassium ion transmembrane transport//potassium ion transport	-	-	372	2088	464	2.1754	4.93275	0.0015258	1.96698	1
29	Csa4G000640	-	-	-	-	91	527	3290	2.21947	2.95064	0.00158123	1.9525	1
30	Csa6G409380	GO:0055085	transmembrane transport	-	-	628	3480	1633	2.15705	5.67139	0.00160704	1.94622	1
31	Csa7G061710	GO:0019062//GO:0006804//GO:0055114//GO:0007155//GO:0006979//GO:0009405	virion attachment to host cell//obsolete peroxidase reaction//oxidation-reduction process//cell adhesion//response to oxidative stress//pathogenesis	K00430	peroxidase	3759	20640	18154	2.14398	8.24001	0.00164962	1.9363	1
32	Csa6G425840	-	-	-	-	94	538	13394	2.20253	2.98307	0.00165525	1.9351	1
33	Csa5G622780	-	-	-	-	129	730	21723	2.18655	3.42213	0.0016583	1.93473	1
34	Csa1G009600	-	-	-	-	787	4331	14512	2.1471	5.98834	0.00166797	1.93263	1
35	Csa5G206420	GO:0055114	oxidation-reduction process	-	-	833	4574	19523	2.14391	6.06758	0.00168545	1.92867	1
36	Csa3G135650	-	-	-	-	384	2121	2042	2.15224	4.95951	0.00168883	1.92795	1
37	Csa3G566330	GO:0008152//GO:0006396	metabolic process//RNA processing	-	-	3852	21058	17302	2.13765	8.2701	0.00169856	1.92562	1
38	Csa1G075560	-	-	-	-	925	5071	5254	2.1416	6.21663	0.001699	1.92562	1
39	Csa4G011070	GO:0009405//GO:0006810	pathogenesis//transport	-	-	320	1770	21132	2.15421	4.69895	0.00170711	1.92371	1
40	Csa6G187390	-	-	-	-	756	4149	16216	2.14313	5.92722	0.00170761	1.92371	1
41	Csa2G295420	-	-	-	-	1434	7818	3097	2.13366	6.84203	0.00174747	1.91581	1
42	Csa1G574230	GO:0042967	acyl-carrier-protein biosynthetic process	-	-	208	1153	2586	2.15713	4.08262	0.00174935	1.91549	1
43	Csa5G517860	GO:0016042//GO:0006508//GO:0046486	lipid catabolic process//proteolysis//glycerolipid metabolic process	-	-	2267	12332	3883	2.13049	7.49975	0.00176307	1.91266	1
44	Csa4G615750	GO:0055114//GO:0008033//GO:0016117	oxidation-reduction process//tRNA processing//carotenoid biosynthetic process	K17839	polyamine oxidase	2522	13717	6670	2.13027	7.65328	0.00176308	1.91266	1
45	Csa4G354130	GO:0008152//GO:0055114//GO:0006397	metabolic process//oxidation-reduction process//mRNA processing	-	-	2000	10842	18254	2.12549	7.315	0.00180668	1.90303	1
46	Csa4G242880	-	-	-	-	259	1423	16260	2.14442	4.38709	0.00181895	1.90037	1
47	Csa1G065920	GO:0006810	transport	-	-	623	3391	18484	2.1312	5.63883	0.00182225	1.89982	1
48	Csa6G134350	GO:0006810//GO:0006355//GO:0006576//GO:0055085	transport//regulation of transcription, DNA-templated//cellular biogenic amine metabolic process//transmembrane transport	-	-	418	2277	19454	2.13226	5.06529	0.0018444	1.89546	1
49	Csa7G198310	GO:0055114	oxidation-reduction process	-	-	660	3582	6546	2.12703	5.71852	0.00185022	1.89423	1
50	Csa2G264630	GO:0006813	potassium ion transport	-	-	762	4130	23380	2.12511	5.92394	0.00185963	1.89255	1
51	Csa6G052810	-	-	-	-	434	2356	10808	2.12728	5.11529	0.00188631	1.88738	1
52	Csa3G781610	-	-	-	-	748	4041	1106	2.12043	5.89343	0.00189603	1.88543	1
53	Csa7G351880	GO:0007264	small GTPase mediated signal transduction	-	-	263	1431	3885	2.13041	4.39772	0.00191892	1.88103	1
54	Csa4G096620	GO:0055085//GO:0006355//GO:0006298//GO:0006810	transmembrane transport//regulation of transcription, DNA-templated//mismatch repair//transport	-	-	1622	8717	22523	2.11297	7.00281	0.00191904	1.88103	1
55	Csa2G271400	-	-	-	-	1478	7934	12110	2.11131	6.86743	0.00193639	1.87754	1
56	Csa3G077600	GO:0007165//GO:0006468	signal transduction//protein phosphorylation	K13412	calcium-dependent protein kinase	6576	35168	1879	2.10596	9.01574	0.00196139	1.87308	1
57	Csa4G062380	GO:0006520	cellular amino acid metabolic process	K00600	glycine hydroxymethyltransferase	4331	23162	19323	2.10595	8.41337	0.00196491	1.87244	1
58	Csa4G028470	GO:0005992	trehalose biosynthetic process	K01087	trehalose 6-phosphate phosphatase	344	1857	4608	2.11913	4.77441	0.00200307	1.86575	1
59	Csa7G291690	-	-	-	-	1069	5699	22839	2.10132	6.39239	0.00203908	1.85856	1
60	Csa7G056470	-	-	-	-	3956	21030	14061	2.0973	8.27573	0.00204555	1.85778	1
61	Csa2G174660	-	-	K09422	myb proto-oncogene protein, plant	525	2808	18540	2.10591	5.3719	0.002046	1.85778	1
62	Csa6G127470	GO:0006468	protein phosphorylation	-	-	781	4168	16105	2.1028	5.94131	0.0020559	1.85582	1
63	Csa1G046060	-	-	-	-	146	797	7899	2.13475	3.55718	0.00206021	1.85505	1
64	Csa4G045060	GO:0006355//GO:0007049//GO:0006260//GO:0006914//GO:0070206	regulation of transcription, DNA-templated//cell cycle//DNA replication//autophagy//protein trimerization	-	-	1276	6788	20106	2.09825	6.64501	0.00206097	1.85503	1
65	Novel00657	-	-	-	-	42	244	10645	2.22241	1.85667	0.00207913	1.85149	1
66	Csa3G133920	GO:0007049//GO:0045859	cell cycle//regulation of protein kinase activity	-	-	56	319	20265	2.19481	2.2406	0.00209487	1.84877	1
67	Csa1G397140	-	-	-	-	97	532	14803	2.14108	2.97798	0.00211859	1.84474	1
68	Csa5G289650	-	-	-	-	917	4859	15750	2.09252	6.16427	0.00213029	1.84286	1
69	Csa6G446390	-	-	-	-	103	565	588	2.14139	3.06386	0.00214	1.84115	1
70	Csa4G192100	-	-	-	-	183	985	12045	2.1146	3.86446	0.00215582	1.83837	1
71	Csa2G433910	GO:0030244//GO:0005982//GO:0005985//GO:0006011	cellulose biosynthetic process//starch metabolic process//sucrose metabolic process//UDP-glucose metabolic process	-	-	111	606	2828	2.13463	3.16518	0.0021718	1.83571	1
72	Csa6G291910	GO:0008152//GO:0006118//GO:0055114	metabolic process//obsolete electron transport//oxidation-reduction process	K00253	isovaleryl-CoA dehydrogenase	2764	14551	15543	2.08324	7.74725	0.00218678	1.83313	1
73	Csa2G360700	GO:0006810//GO:0055085	transport//transmembrane transport	-	-	118	643	7127	2.13197	3.25039	0.00219414	1.83235	1
74	Csa6G022370	GO:0034314//GO:0030041	Arp2/3 complex-mediated actin nucleation//actin filament polymerization	-	-	1141	6011	21994	2.08419	6.47246	0.00220243	1.83126	1
75	Csa7G033410	-	-	-	-	5569	29215	22780	2.07819	8.75351	0.00222863	1.82708	1
76	Csa5G576680	GO:0016567//GO:0006886//GO:0006605	protein ubiquitination//intracellular protein transport//protein targeting	-	-	652	3438	12572	2.08543	5.66724	0.00223701	1.82612	1
77	Csa3G859690	GO:0006520	cellular amino acid metabolic process	K00611	ornithine carbamoyltransferase	3319	17406	8822	2.07772	8.00668	0.00223949	1.82578	1
78	Csa5G638380	-	-	-	-	904	4752	23417	2.081	6.13437	0.0022462	1.82475	1
79	Csa5G201310	-	-	K13946	auxin influx carrier (AUX1 LAX family)	34	198	16975	2.22517	1.56203	0.00227667	1.81985	1
80	Csa2G369230	GO:0006810//GO:0015893//GO:0055085//GO:0006855	transport//drug transport//transmembrane transport//drug transmembrane transport	-	-	1734	9073	11896	2.0744	7.06783	0.00228765	1.81803	1
81	Csa3G199590	GO:0006338	chromatin remodeling	-	-	207	1102	13657	2.09882	4.02843	0.00229562	1.81786	1
82	Csa5G366670	-	-	K10525	allene oxide cyclase	407	2145	4998	2.08457	4.98829	0.00230278	1.81665	1
83	Csa6G007470	-	-	-	-	2403	12552	10305	2.07195	7.5363	0.00230502	1.81636	1
84	Csa4G665120	-	-	-	-	1403	7332	21908	2.0726	6.76102	0.00231347	1.81501	1
85	Csa7G378420	GO:0006810//GO:0055085//GO:0030474	transport//transmembrane transport//spindle pole body duplication	K13648	alpha-1,4-galacturonosyltransferase	304	1606	4437	2.08792	4.57146	0.00231403	1.81501	1
86	Csa7G281400	GO:0006464//GO:0007186//GO:0007165//GO:0015031	cellular protein modification process//G-protein coupled receptor signaling pathway//signal transduction//protein transport	K06689	ubiquitin-conjugating enzyme E2 D/E	548	2878	22464	2.07959	5.41233	0.0023162	1.81493	1
87	Csa7G045570	-	-	-	-	28	165	14920	2.24144	1.30374	0.00232222	1.81394	1
88	Csa3G418780	GO:0006144//GO:0055085//GO:0000103//GO:0015940//GO:0006508//GO:0015937//GO:0007186//GO:0007165//GO:0006810	purine nucleobase metabolic process//transmembrane transport//sulfate assimilation//pantothenate biosynthetic process//proteolysis//coenzyme A biosynthetic process//G-protein coupled receptor signaling pathway//signal transduction//transport	K05658	ATP-binding cassette, subfamily B (MDR/TAP), member 1	263	1390	6409	2.08848	4.36378	0.00232582	1.8134	1
89	Csa5G451650	-	-	-	-	2437	12702	8235	2.06882	7.55404	0.00233778	1.81131	1
90	Csa5G182060	GO:0008152//GO:0008209//GO:0055114//GO:0008210//GO:0006694//GO:0008207	metabolic process//androgen metabolic process//oxidation-reduction process//estrogen metabolic process//steroid biosynthetic process//C21-steroid hormone metabolic process	K08678	UDP-glucuronate decarboxylase	349	1835	3709	2.08112	4.76441	0.00234931	1.80944	1
91	Csa1G627480	-	-	-	-	65	360	3733	2.15456	2.4193	0.0023905	1.80283	1
92	Csa4G358630	GO:0006096//GO:0006000//GO:0015976//GO:0006094//GO:0006071//GO:0046486//GO:0006098//GO:0016042//GO:0006629//GO:0006013	glycolytic process//fructose metabolic process//carbon utilization//gluconeogenesis//glycerol metabolic process//glycerolipid metabolic process//pentose-phosphate shunt//lipid catabolic process//lipid metabolic process//mannose metabolic process	K14674	TAG lipase / steryl ester hydrolase / phospholipase A2 / LPA acyltransferase	823	4284	16617	2.06684	5.9877	0.00240141	1.80125	1
93	Csa1G015740	GO:0008152	metabolic process	-	-	2724	14135	2537	2.06242	7.70942	0.00240441	1.80084	1
94	Csa7G065140	-	-	-	-	596	3107	162	2.06893	5.52461	0.00243027	1.79682	1
95	Csa4G046600	-	-	-	-	86	466	2084	2.12347	2.79222	0.00243129	1.79682	1
96	Csa3G733360	-	-	-	-	1160	6010	2306	2.06013	6.47683	0.00245637	1.79276	1
97	Csa3G733290	GO:0006357	regulation of transcription from RNA polymerase II promoter	-	-	1147	5937	7439	2.05876	6.45948	0.00247223	1.7905	1
98	Csa3G133370	-	-	K00799	glutathione S-transferase	117	626	21005	2.10559	3.21693	0.00248262	1.78908	1
99	Csa6G446560	-	-	K01674	carbonic anhydrase	50	278	10670	2.15958	2.05186	0.00251254	1.78443	1
100	Csa4G023020	GO:0006355	regulation of transcription, DNA-templated	-	-	2699	13911	7467	2.05268	7.68827	0.00251317	1.78443	1
101	Csa2G336130	-	-	K01800	maleylacetoacetate isomerase	757	3915	22436	2.05748	5.85974	0.0025244	1.78289	1
102	Csa2G356600	GO:0006355	regulation of transcription, DNA-templated	-	-	480	2488	19870	2.06062	5.20634	0.00252816	1.78238	1
103	Csa5G589940	-	-	K00588	caffeoyl-CoA O-methyltransferase	374	1944	10301	2.06458	4.85056	0.00253286	1.7817	1
104	Csa1G057010	GO:0006144//GO:0006164//GO:0006807	purine nucleobase metabolic process//purine nucleotide biosynthetic process//nitrogen compound metabolic process	K00602	phosphoribosylaminoimidazolecarboxamide formyltransferase / IMP cyclohydrolase	2978	15316	14166	2.04958	7.82763	0.00254671	1.7799	1
105	Csa2G072440	-	-	-	-	1275	6567	13791	2.05163	6.60623	0.00254828	1.7799	1
106	CsaUNG003100	-	-	-	-	80	430	3543	2.11171	2.6798	0.00254885	1.7799	1
107	Csa3G734200	-	-	-	-	68	370	5341	2.12909	2.4628	0.00255952	1.77822	1
108	Csa6G108500	-	-	K12471	epsin	252	1313	1390	2.06788	4.28582	0.00257692	1.77567	1
109	Csa3G873260	-	-	-	-	37	213	15684	2.20885	1.66746	0.00258799	1.77394	1
110	Csa7G211090	GO:0008299	isoprenoid biosynthetic process	K13789	geranylgeranyl diphosphate synthase, type II	612	3153	7959	2.05192	5.54905	0.00260209	1.77185	1
111	Csa1G320310	-	-	-	-	206	1075	23305	2.07002	3.99827	0.00262007	1.76965	1
112	Csa1G374520	GO:0008272	sulfate transport	-	-	71	382	9647	2.11293	2.51111	0.0026277	1.76865	1
113	Csa3G912330	-	-	-	-	151	794	4799	2.08077	3.5618	0.00263971	1.76693	1
114	Csa2G345930	-	-	-	-	42	235	19376	2.16822	1.81293	0.00264054	1.76693	1
115	Csa1G257910	-	-	-	-	140	734	13982	2.07647	3.45009	0.00265344	1.76494	1
116	Csa4G288620	GO:0006468	protein phosphorylation	-	-	1839	9404	18130	2.04128	7.1259	0.00265612	1.76463	1
117	Csa6G187970	GO:0055085//GO:0006810//GO:0016310//GO:0000160	transmembrane transport//transport//phosphorylation//phosphorelay signal transduction system	-	-	822	4212	1209	2.04414	5.96767	0.00266121	1.76399	1
118	Csa2G372150	-	-	-	-	6609	33664	2454	2.03568	8.96621	0.00270054	1.75835	1
119	Novel00401	-	-	-	-	24	142	12651	2.2465	1.0934	0.00270765	1.75747	1
120	Csa7G044880	GO:0000272//GO:0005985//GO:0005982	polysaccharide catabolic process//sucrose metabolic process//starch metabolic process	K01177	beta-amylase	127	667	4185	2.07889	3.31264	0.00272454	1.7553	1
121	Csa3G164480	GO:0008152	metabolic process	K01557	acylpyruvate hydrolase	1301	6630	14375	2.03629	6.62298	0.00273003	1.75468	1
122	Csa1G342430	-	-	-	-	130	680	10117	2.07307	3.34136	0.0027616	1.74995	1
123	CsaUNG014640	GO:0006355	regulation of transcription, DNA-templated	-	-	1284	6525	8491	2.03223	6.60076	0.00278093	1.74731	1
124	Csa1G702040	GO:0006886//GO:0006505//GO:0008616//GO:0042967//GO:0006629	intracellular protein transport//GPI anchor metabolic process//queuosine biosynthetic process//acyl-carrier-protein biosynthetic process//lipid metabolic process	-	-	2078	10544	14306	2.03009	7.29307	0.00278953	1.74637	1
125	Csa3G727940	-	-	-	-	2657	13475	8934	2.02936	7.6469	0.0027922	1.74608	1
126	Novel00073	-	-	-	-	31	178	22424	2.20447	1.41606	0.00280492	1.74424	1
127	Csa1G277980	-	-	-	-	515	2626	515	2.03698	5.28862	0.00280835	1.74416	1
128	Csa6G502690	GO:0006284	base-excision repair	K01247	DNA-3-methyladenine glycosylase II	459	2344	19717	2.03913	5.12469	0.0028122	1.74416	1
129	Csa1G587400	GO:0046087//GO:0006206//GO:0009972//GO:0006807	cytidine metabolic process//pyrimidine nucleobase metabolic process//cytidine deamination//nitrogen compound metabolic process	K01489	cytidine deaminase	546	2781	13238	2.0354	5.37149	0.00283446	1.74138	1
130	Csa5G181480	GO:0005975//GO:0016310	carbohydrate metabolic process//phosphorylation	-	-	710	3607	16964	2.03173	5.74672	0.00284794	1.73971	1
131	Csa7G065110	GO:0008152	metabolic process	-	-	146	758	14171	2.06238	3.49882	0.00285512	1.73897	1
132	Csa6G302190	GO:0006887	exocytosis	-	-	349	1780	6573	2.03722	4.72908	0.00287032	1.73839	1
133	Novel00119	-	-	-	-	556	2824	14759	2.03136	5.39437	0.00287625	1.73762	1
134	Csa6G446380	-	-	-	-	747	3785	4461	2.02794	5.81685	0.00288968	1.73581	1
135	Csa1G696530	-	-	-	-	19	113	16304	2.25257	0.77545	0.00292501	1.73187	1
136	Csa6G046380	GO:0016567	protein ubiquitination	-	-	89	466	14951	2.07407	2.80135	0.00293887	1.73007	1
137	Csa7G426510	-	-	-	-	23	136	4667	2.24539	1.0335	0.00297965	1.72486	1
138	Csa1G589140	GO:0006355//GO:0051382	regulation of transcription, DNA-templated//kinetochore assembly	-	-	142	734	1924	2.05602	3.45397	0.00298974	1.72352	1
139	Csa3G734960	-	-	-	-	74	392	8191	2.09059	2.55197	0.00300586	1.72157	1
140	Csa6G149360	-	-	-	-	30	171	11441	2.19377	1.36166	0.00303117	1.71806	1
141	Csa1G062300	GO:0016032//GO:0006508	viral process//proteolysis	-	-	163	836	19764	2.04488	3.64248	0.0030361	1.71748	1
142	Csa6G526270	-	-	-	-	124	639	4672	2.05149	3.25649	0.00313589	1.70637	1
143	Csa4G651980	GO:0031412	gas vesicle organization	-	-	140	714	16984	2.03662	3.41814	0.0031701	1.70268	1
144	Csa4G179100	GO:0006313	transposition, DNA-mediated	-	-	110	567	10887	2.05173	3.08556	0.00317189	1.70264	1
145	Csa3G005540	GO:0006914//GO:0007049//GO:0006355	autophagy//cell cycle//regulation of transcription, DNA-templated	-	-	87	451	21770	2.05963	2.75742	0.0031734	1.70261	1
146	Csa3G149310	GO:0055085	transmembrane transport	-	-	52	276	6268	2.09271	2.05363	0.00325471	1.69302	1
147	Csa3G698520	-	-	-	-	25	142	16948	2.18787	1.10308	0.00329874	1.68829	1
148	Csa5G321500	-	-	-	-	19	111	10517	2.22684	0.754902	0.00330475	1.68791	1
149	Csa2G009330	-	-	-	-	24	137	8689	2.19483	1.052	0.0034694	1.66906	1
150	Csa3G806250	GO:0006468	protein phosphorylation	-	-	44	231	18736	2.07652	1.80508	0.00367937	1.64779	1
151	Csa6G004490	GO:0043087	regulation of GTPase activity	-	-	61	314	12983	2.04888	2.24454	0.00370399	1.64551	1
152	Csa6G449280	-	-	-	-	27	148	6068	2.13696	1.16947	0.00378254	1.63739	1
153	Csa6G484020	-	-	-	-	30	165	13507	2.14228	1.32049	0.00387976	1.6281	1
154	Csa4G022250	-	-	-	-	53	273	15808	2.04953	2.04615	0.00388182	1.62799	1
155	Csa2G271390	GO:0006413	translational initiation	-	-	19	108	9466	2.18736	0.723511	0.00397872	1.619	1
156	Csa4G614190	-	-	-	-	35	185	11577	2.08558	1.4909	0.00408912	1.60981	1
157	Csa4G556180	GO:0009733	response to auxin	K14488	SAUR family protein	40	207	18294	2.0555	1.65436	0.0045263	1.57404	1
158	Csa3G149300	GO:0055085	transmembrane transport	-	-	24	130	23281	2.11925	0.991933	0.00470574	1.5605	1
159	Csa3G904140	GO:0000160	phosphorelay signal transduction system	-	-	15	88	4566	2.23112	0.434822	0.00476756	1.55625	1
160	Csa2G070310	GO:0008616//GO:0005975//GO:0000902//GO:0006400//GO:0007021	queuosine biosynthetic process//carbohydrate metabolic process//cell morphogenesis//tRNA modification//tubulin complex assembly	K03283	heat shock 70kDa protein 1/8	17	95	8110	2.16206	0.551027	0.00495701	1.54228	1
161	CsaUNG033150	-	-	-	-	19	103	14331	2.11906	0.66959	0.00512029	1.53137	1
162	Novel00310	-	-	-	-	15	87	23600	2.21466	0.4218	0.00513933	1.53043	1
163	Csa6G509050	GO:0008152//GO:0016998//GO:0006032	metabolic process//cell wall macromolecule catabolic process//chitin catabolic process	-	-	25	132	21790	2.08262	1.0196	0.00514328	1.53024	1
164	Csa1G467140	GO:0008608	attachment of spindle microtubules to kinetochore	-	-	12	72	360	2.26139	0.156626	0.00599718	1.47531	1
165	Csa2G271490	-	-	-	-	13	76	1211	2.22479	0.235746	0.00633932	1.45702	1
166	Csa1G560730	-	-	-	-	12	71	21254	2.24125	0.140767	0.00655365	1.44437	1
167	Csa3G823030	GO:0009690//GO:0055114//GO:0043547	cytokinin metabolic process//oxidation-reduction process//positive regulation of GTPase activity	K00279	cytokinin dehydrogenase	12	70	6844	2.22082	0.124728	0.0071666	1.40987	1
168	Csa3G391390	-	-	-	-	11	66	6273	2.26043	0.0390285	0.00747301	1.39602	1
169	Csa5G173490	GO:0055114	oxidation-reduction process	-	-	11	65	18335	2.23845	0.0217872	0.00747301	1.39602	1
170	Csa4G050280	GO:0055085//GO:0006812//GO:0006950//GO:0006885	transmembrane transport//cation transport//response to stress//regulation of pH	-	-	15	81	18397	2.11173	0.341036	0.00753696	1.39445	1
171	Csa1G064770	-	-	-	-	9	53	18503	2.23099	-0.250902	0.00778326	1.38265	1
172	Csa1G071260	GO:0048544	recognition of pollen	-	-	15	80	17660	2.09384	0.327113	0.00814916	1.36636	1
173	Csa3G778230	GO:0008152	metabolic process	-	-	12	68	11736	2.17909	0.0920878	0.00858751	1.34767	1
1	Csa4G294410	GO:0006885//GO:0006812//GO:0055085//GO:0006950	regulation of pH//cation transport//transmembrane transport//response to stress	-	-	878	10124	12179	3.21424	7.06635	6.27863e-06	4.01225	2
2	Csa4G639750	GO:0007165	signal transduction	-	-	766	8748	13972	3.20034	6.85712	6.94093e-06	3.9737	2
3	Csa4G099770	GO:0006413//GO:0006446//GO:0006508	translational initiation//regulation of translational initiation//proteolysis	-	-	359	4120	14598	3.20718	5.7715	6.99643e-06	3.97118	2
4	Csa1G005560	GO:0005992	trehalose biosynthetic process	K16055	trehalose 6-phosphate synthase/phosphatase	861	9779	3134	3.19243	7.0185	7.11521e-06	3.96542	2
5	Csa6G514860	GO:0055085	transmembrane transport	-	-	690	7822	3203	3.18965	6.6969	7.39446e-06	3.95116	2
6	Csa2G363570	GO:0006508	proteolysis	K01373	cathepsin F	2138	24086	275	3.18079	8.31944	7.4746e-06	3.9474	2
7	Csa4G088750	GO:0042207//GO:0006570//GO:0055114//GO:0006559	styrene catabolic process//tyrosine metabolic process//oxidation-reduction process//L-phenylalanine catabolic process	K00451	homogentisate 1,2-dioxygenase	528	5992	16272	3.19115	6.31266	7.50669e-06	3.94585	2
8	Csa3G823040	-	-	-	-	160	1852	10052	3.21904	4.61991	7.62202e-06	3.93984	2
9	Csa1G267230	GO:0005975	carbohydrate metabolic process	K01183	chitinase	273	3103	19241	3.19316	5.36473	7.9962e-06	3.92178	2
10	Csa5G593320	GO:0016032//GO:0016070	viral process//RNA metabolic process	-	-	3238	36157	13123	3.16805	8.90665	8.00463e-06	3.92162	2
11	Csa6G483270	GO:0008152//GO:0016114//GO:0006694	metabolic process//terpenoid biosynthetic process//steroid biosynthetic process	K00166	2-oxoisovalerate dehydrogenase E1 component alpha subunit	920	10283	15423	3.16932	7.09324	8.10041e-06	3.91707	2
12	Csa1G163160	GO:0006118	obsolete electron transport	K02639	ferredoxin	753	8444	10379	3.17401	6.80874	8.1091e-06	3.9169	2
13	Csa6G405950	-	-	-	-	144	1657	21876	3.21043	4.46089	8.15568e-06	3.91472	2
14	Csa6G212860	GO:0006468	protein phosphorylation	-	-	4205	46621	2834	3.15776	9.27432	8.47114e-06	3.90013	2
15	Csa4G028450	GO:0055114//GO:0006118//GO:0006637//GO:0006635	oxidation-reduction process//obsolete electron transport//acyl-CoA metabolic process//fatty acid beta-oxidation	K00232	acyl-CoA oxidase	734	8179	4815	3.16487	6.76369	8.47548e-06	3.90013	2
16	Csa3G778280	GO:0008152	metabolic process	-	-	1678	18591	19447	3.1567	7.94839	8.59787e-06	3.89451	2
17	Csa4G112630	-	-	-	-	94	1085	11609	3.21436	3.8529	8.94686e-06	3.87843	2
18	Csa7G073550	GO:0045017//GO:0042967//GO:0046486	glycerolipid biosynthetic process//acyl-carrier-protein biosynthetic process//glycerolipid metabolic process	-	-	1539	16968	14753	3.14965	7.81737	8.9601e-06	3.87809	2
19	Csa6G181560	GO:0008152	metabolic process	-	-	354	3927	13478	3.1582	5.70725	9.35407e-06	3.86	2
20	Csa4G152270	-	-	-	-	96	1094	8186	3.19594	3.86652	9.69263e-06	3.84785	2
21	Csa7G073500	GO:0008152	metabolic process	-	-	371	4089	23267	3.14887	5.7664	9.82968e-06	3.84235	2
22	Csa6G058200	-	-	-	-	8139	88194	19890	3.12473	10.1973	1.01832e-05	3.82878	2
23	Novel00259	-	-	-	-	78	892	20918	3.20065	3.57367	1.02428e-05	3.82654	2
24	Csa4G043930	GO:0009058//GO:0055114//GO:0008152//GO:0006118	biosynthetic process//oxidation-reduction process//metabolic process//obsolete electron transport	-	-	599	6517	1649	3.13034	6.43979	1.0482e-05	3.81711	2
25	Csa3G576840	GO:0055085//GO:0006811	transmembrane transport//ion transport	K05391	cyclic nucleotide gated channel, other eukaryote	824	8880	22856	3.11666	6.88712	1.09478e-05	3.80114	2
26	Csa6G008060	GO:0006810//GO:0045892//GO:0042754	transport//negative regulation of transcription, DNA-templated//negative regulation of circadian rhythm	-	-	283	3076	17899	3.12867	5.3586	1.13987e-05	3.78576	2
27	Csa4G097630	GO:0006096//GO:0006000//GO:0006094//GO:0006098//GO:0006012//GO:0006013	glycolytic process//fructose metabolic process//gluconeogenesis//pentose-phosphate shunt//galactose metabolic process//mannose metabolic process	K00850	6-phosphofructokinase 1	923	9893	7047	3.10884	7.04366	1.14047e-05	3.78576	2
28	Csa4G631570	GO:0006270//GO:0006355	DNA replication initiation//regulation of transcription, DNA-templated	K06617	raffinose synthase	6441	68691	17288	3.10174	9.83913	1.16019e-05	3.7786	2
29	Csa1G008530	GO:0006810	transport	-	-	1755	18707	22777	3.10095	7.96308	1.17734e-05	3.77281	2
30	Csa6G133710	GO:0055114	oxidation-reduction process	K00487	trans-cinnamate 4-monooxygenase	6750	71744	7440	3.09687	9.90237	1.19217e-05	3.76796	2
31	Csa4G001710	GO:0006810//GO:0055085	transport//transmembrane transport	-	-	12428	131574	17766	3.09119	10.7778	1.2288e-05	3.7554	2
32	Csa7G073600	-	-	K01969	3-methylcrotonyl-CoA carboxylase beta subunit	2014	21317	323	3.09079	8.1525	1.24428e-05	3.75025	2
33	Csa3G149320	GO:0008152	metabolic process	K01897	long-chain acyl-CoA synthetase	4958	52325	12624	3.08663	9.44814	1.26444e-05	3.74414	2
34	Csa6G521010	GO:0055085//GO:0000103//GO:0006144//GO:0007186//GO:0007165//GO:0006810	transmembrane transport//sulfate assimilation//purine nucleobase metabolic process//G-protein coupled receptor signaling pathway//signal transduction//transport	K05658	ATP-binding cassette, subfamily B (MDR/TAP), member 1	106	1162	10926	3.14012	3.95849	1.27104e-05	3.74246	2
35	Csa3G234000	GO:0006574//GO:0006550//GO:0006813//GO:0006633//GO:0006631//GO:0006552//GO:0019521//GO:0008033//GO:0046168//GO:0006568//GO:0006098//GO:0055114//GO:0006281//GO:0018874//GO:0006554	valine catabolic process//isoleucine catabolic process//potassium ion transport//fatty acid biosynthetic process//fatty acid metabolic process//leucine catabolic process//D-gluconate metabolic process//tRNA processing//glycerol-3-phosphate catabolic process//tryptophan metabolic process//pentose-phosphate shunt//oxidation-reduction process//DNA repair//benzoate metabolic process//lysine catabolic…	K00074	3-hydroxybutyryl-CoA dehydrogenase	1184	12509	18740	3.0881	7.38409	1.27414e-05	3.74198	2
36	Csa6G500400	GO:0015684//GO:0007264	ferrous iron transport//small GTPase mediated signal transduction	-	-	441	4696	19559	3.09925	5.97085	1.27697e-05	3.7413	2
37	Csa6G495100	GO:0006355//GO:0042967	regulation of transcription, DNA-templated//acyl-carrier-protein biosynthetic process	-	-	486	5120	15342	3.08382	6.09699	1.3792e-05	3.71331	2
38	Csa2G375240	GO:0006338	chromatin remodeling	-	-	184	1963	5408	3.1015	4.7153	1.38772e-05	3.71092	2
39	Csa4G125420	-	-	-	-	57	644	2849	3.18251	3.10975	1.39205e-05	3.70985	2
40	Csa3G592690	GO:0008152//GO:0030259//GO:0005975	metabolic process//lipid glycosylation//carbohydrate metabolic process	-	-	1175	12244	21101	3.06821	7.35532	1.4247e-05	3.70035	2
41	Csa7G387180	GO:0006810//GO:0009252//GO:0046436	transport//peptidoglycan biosynthetic process//D-alanine metabolic process	K01968	3-methylcrotonyl-CoA carboxylase alpha subunit	2489	25867	20133	3.06441	8.43431	1.43932e-05	3.6962	2
42	Csa6G046370	-	-	-	-	112	1204	16178	3.11199	4.01227	1.48838e-05	3.68589	2
43	Csa3G730990	GO:0016042//GO:0046486//GO:0045454	lipid catabolic process//glycerolipid metabolic process//cell redox homeostasis	-	-	139	1475	12302	3.09353	4.30551	1.54968e-05	3.67061	2
44	Csa1G277460	GO:0055114//GO:0008210//GO:0008152//GO:0008209//GO:0008207//GO:0006694	oxidation-reduction process//estrogen metabolic process//metabolic process//androgen metabolic process//C21-steroid hormone metabolic process//steroid biosynthetic process	-	-	934	9505	23123	3.03403	6.99392	1.73385e-05	3.62906	2
45	Csa2G417830	GO:0009094//GO:0006396//GO:0008152//GO:0006571//GO:0000162	L-phenylalanine biosynthetic process//RNA processing//metabolic process//tyrosine biosynthetic process//tryptophan biosynthetic process	K05359	arogenate/prephenate dehydratase	802	8164	11010	3.03442	6.77465	1.76065e-05	3.62294	2
46	Csa6G497180	GO:0015976//GO:0006094//GO:0006099	carbon utilization//gluconeogenesis//tricarboxylic acid cycle	K01610	phosphoenolpyruvate carboxykinase (ATP)	60	650	21746	3.12203	3.12897	1.80252e-05	3.61493	2
47	Csa7G066830	GO:0008152//GO:0055114	metabolic process//oxidation-reduction process	K00140	malonate-semialdehyde dehydrogenase (acetylating) / methylmalonate-semialdehyde dehydrogenase	2273	22970	12898	3.02401	8.26737	1.80503e-05	3.6146	2
48	Csa6G367180	GO:0007218	neuropeptide signaling pathway	-	-	400	4055	15024	3.02827	5.76702	1.90283e-05	3.59414	2
49	Csa7G239630	GO:0006144//GO:0006051//GO:0006040//GO:0055114//GO:0015976//GO:0006096//GO:0006807//GO:0000105//GO:0006094	purine nucleobase metabolic process//N-acetylmannosamine metabolic process//amino sugar metabolic process//oxidation-reduction process//carbon utilization//glycolytic process//nitrogen compound metabolic process//histidine biosynthetic process//gluconeogenesis	K00088	IMP dehydrogenase	4440	44510	495	3.01246	9.22279	1.91456e-05	3.59229	2
50	Csa4G051440	-	-	-	-	50	546	8261	3.13305	2.87918	1.9393e-05	3.58698	2
51	Csa6G454350	GO:0008152	metabolic process	-	-	525	5299	20790	3.02206	6.15312	1.94753e-05	3.58541	2
52	Csa5G623740	-	-	K12486	stromal membrane-associated protein	46	509	19584	3.15185	2.77737	1.96478e-05	3.58186	2
53	Csa3G872170	-	-	-	-	647	6502	19063	3.01582	6.44861	1.96712e-05	3.58161	2
54	Csa6G507290	GO:0006468	protein phosphorylation	-	-	168	1727	3145	3.04789	4.53687	1.97091e-05	3.58123	2
55	Csa3G735030	GO:0006887	exocytosis	-	-	359	3625	16208	3.02253	5.60623	1.97305e-05	3.58111	2
56	Csa7G062780	-	-	-	-	64	687	14499	3.10894	3.20935	1.98839e-05	3.57829	2
57	Csa4G044990	GO:0055114	oxidation-reduction process	-	-	611	6106	10449	3.00775	6.35894	2.06545e-05	3.56312	2
58	Csa3G604620	GO:0055114	oxidation-reduction process	K00797	spermidine synthase	76	798	3327	3.07745	3.42668	2.11088e-05	3.55502	2
59	Csa5G115170	GO:0045454//GO:0035556//GO:0006118	cell redox homeostasis//intracellular signal transduction//obsolete electron transport	-	-	144	1470	22330	3.03769	4.30653	2.14433e-05	3.54873	2
60	Csa2G445270	-	-	-	-	51	547	11571	3.10718	2.88439	2.1716e-05	3.54404	2
61	Csa6G169340	-	-	K01647	citrate synthase	2243	22133	12132	2.98963	8.21763	2.18484e-05	3.54167	2
62	Csa3G822320	-	-	-	-	392	3885	18909	2.99562	5.70893	2.28256e-05	3.52476	2
63	Csa3G836500	GO:0051782//GO:0019521//GO:0009432//GO:0008152//GO:0006098//GO:0055114	negative regulation of cell division//D-gluconate metabolic process//SOS response//metabolic process//pentose-phosphate shunt//oxidation-reduction process	K00122	formate dehydrogenase	15361	150212	14967	2.97664	10.9814	2.32549e-05	3.51777	2
64	Csa3G852470	GO:0006355	regulation of transcription, DNA-templated	-	-	978	9590	3744	2.98047	7.01267	2.3313e-05	3.51695	2
65	Csa7G019330	-	-	-	-	1115	10928	12998	2.97978	7.20104	2.333e-05	3.5169	2
66	Csa5G576840	-	-	-	-	341	3371	8144	2.99191	5.50501	2.35163e-05	3.51371	2
67	Csa6G008830	GO:0007264//GO:0015684	small GTPase mediated signal transduction//ferrous iron transport	K07904	Ras-related protein Rab-11A	40	433	17594	3.11973	2.55056	2.47944e-05	3.49231	2
68	Csa4G036580	GO:0006355//GO:0006351	regulation of transcription, DNA-templated//transcription, DNA-templated	K14431	transcription factor TGA	455	4441	14968	2.97363	5.90403	2.53641e-05	3.4835	2
69	Csa3G635870	GO:0005975//GO:0030259//GO:0008152	carbohydrate metabolic process//lipid glycosylation//metabolic process	-	-	2458	23784	12565	2.96137	8.32458	2.5514e-05	3.48173	2
70	Csa2G021650	GO:0008207//GO:0008210//GO:0055114//GO:0006694//GO:0008209	C21-steroid hormone metabolic process//estrogen metabolic process//oxidation-reduction process//steroid biosynthetic process//androgen metabolic process	-	-	186	1843	9789	2.99492	4.63605	2.57708e-05	3.47764	2
71	Csa7G073520	-	-	-	-	1264	12184	15653	2.9558	7.36062	2.656e-05	3.46612	2
72	Csa4G017050	GO:0042546//GO:0009664	cell wall biogenesis//plant-type cell wall organization	-	-	37642	361031	20142	2.9487	12.2497	2.71011e-05	3.4594	2
73	Csa3G728020	-	-	-	-	505	4870	8773	2.95628	6.03883	2.78059e-05	3.44882	2
74	Csa3G646530	-	-	-	-	424	4091	13175	2.95698	5.78768	2.81947e-05	3.4433	2
75	Csa5G598650	-	-	-	-	46	486	6101	3.08516	2.71825	2.84701e-05	3.44064	2
76	Csa6G395130	GO:0016114//GO:0006694//GO:0015031//GO:0015628//GO:0008152	terpenoid biosynthetic process//steroid biosynthetic process//protein transport//protein secretion by the type II secretion system//metabolic process	K00166	2-oxoisovalerate dehydrogenase E1 component alpha subunit	2578	24479	23457	2.93416	8.36924	2.96183e-05	3.42461	2
77	Csa1G569310	GO:0015986//GO:0006810	ATP synthesis coupled proton transport//transport	-	-	1127	10718	928	2.93635	7.17801	2.96288e-05	3.42461	2
78	Csa4G285730	GO:0006804//GO:0055114//GO:0006979	obsolete peroxidase reaction//oxidation-reduction process//response to oxidative stress	K00430	peroxidase	20792	196826	6587	2.92981	11.3767	3.00796e-05	3.41934	2
79	Csa1G025180	-	-	-	-	1233	11698	12977	2.9329	7.30456	3.01379e-05	3.41875	2
80	Csa2G382490	-	-	-	-	2401	22698	6055	2.92779	8.26103	3.06924e-05	3.41161	2
81	Csa4G646350	-	-	K13993	HSP20 family protein	24	268	10347	3.16218	1.8674	3.10438e-05	3.40692	2
82	Csa2G372780	GO:0006351	transcription, DNA-templated	-	-	138	1330	3569	2.95466	4.17201	3.35075e-05	3.37605	2
83	Csa6G182120	GO:0042981//GO:0007186	regulation of apoptotic process//G-protein coupled receptor signaling pathway	-	-	1019	9538	11994	2.91339	7.01252	3.3678e-05	3.3741	2
84	Csa1G574250	GO:0055114	oxidation-reduction process	-	-	297	2809	5080	2.92804	5.24973	3.38615e-05	3.37251	2
85	Csa1G613540	GO:0055114//GO:0006118	oxidation-reduction process//obsolete electron transport	K00106	xanthine dehydrogenase/oxidase	3714	34333	3729	2.89551	8.8617	3.64845e-05	3.3429	2
86	Csa4G658530	GO:0008152	metabolic process	-	-	725	6694	13547	2.89362	6.50448	3.83181e-05	3.32538	2
87	Csa3G606620	-	-	K05391	cyclic nucleotide gated channel, other eukaryote	201	1880	3640	2.91176	4.67405	3.90362e-05	3.31871	2
88	Csa6G127480	GO:0006468	protein phosphorylation	-	-	411	3796	14980	2.89392	5.68721	3.95696e-05	3.31392	2
89	Csa1G164660	GO:0005975	carbohydrate metabolic process	-	-	1156	10578	22864	2.88073	7.16559	4.01297e-05	3.30807	2
90	Csa4G618500	GO:0008152	metabolic process	-	-	2850	26032	2348	2.8782	8.46454	4.01716e-05	3.30786	2
91	Csa4G082970	-	-	-	-	155	1454	12322	2.91578	4.30443	4.04694e-05	3.3054	2
92	Csa7G059150	-	-	-	-	66	641	12570	2.96466	3.12573	4.17797e-05	3.29355	2
93	Csa3G017050	-	-	-	-	492	4483	6810	2.87445	5.9291	4.38049e-05	3.27546	2
94	Csa2G354940	GO:0006468	protein phosphorylation	-	-	32	330	1674	3.0489	2.17257	4.39005e-05	3.275	2
95	Csa1G032450	GO:0006355//GO:0042967	regulation of transcription, DNA-templated//acyl-carrier-protein biosynthetic process	-	-	396	3611	1498	2.87547	5.61745	4.4421e-05	3.27038	2
96	Csa3G646590	-	-	-	-	65	625	12243	2.95018	3.09126	4.6432e-05	3.25554	2
97	Csa6G338090	GO:0006355	regulation of transcription, DNA-templated	-	-	35	351	22660	3.00902	2.26411	4.70443e-05	3.25131	2
98	Csa1G005550	-	-	-	-	62	591	1196	2.93756	3.01286	4.72078e-05	3.25004	2
99	Csa3G889870	-	-	-	-	212	1936	740	2.87728	4.7203	4.78348e-05	3.24552	2
100	Csa6G338080	-	-	-	-	17	189	6333	3.1534	1.37804	4.78987e-05	3.24519	2
101	Csa4G622770	GO:0006468	protein phosphorylation	-	-	40	395	1725	2.98726	2.43391	5.04931e-05	3.22492	2
102	Csa5G147470	GO:0055114//GO:0015979	oxidation-reduction process//photosynthesis	K00001	alcohol dehydrogenase	96	888	22429	2.895	3.59973	5.07805e-05	3.22294	2
103	Csa3G182060	-	-	K13667	protein glucosyltransferase	21	227	21525	3.11447	1.63846	5.18812e-05	3.2153	2
104	Csa3G000130	-	-	-	-	31	314	607	3.02287	2.10498	5.25956e-05	3.21007	2
105	Csa5G160170	GO:0006508	proteolysis	-	-	50	479	7685	2.94422	2.7127	5.38198e-05	3.2008	2
106	Novel00213	-	-	-	-	21	226	198	3.1081	1.63288	5.38565e-05	3.20074	2
107	Csa7G238400	GO:0009733	response to auxin	K14488	SAUR family protein	71	657	23082	2.89504	3.16885	5.5861e-05	3.18653	2
108	Csa1G043010	GO:0006508	proteolysis	K01054	acylglycerol lipase	66	609	20822	2.89079	3.06103	6.22591e-05	3.14414	2
109	Csa6G147500	GO:0006468	protein phosphorylation	-	-	17	182	4519	3.09899	1.33056	6.28426e-05	3.14113	2
110	Csa3G812750	GO:0045227	capsule polysaccharide biosynthetic process	K09422	myb proto-oncogene protein, plant	21	214	7729	3.02944	1.56424	8.19824e-05	3.04297	2
111	Csa6G094170	-	-	-	-	18	184	7067	3.03281	1.35244	8.20873e-05	3.04287	2
112	Csa6G052760	-	-	K13126	polyadenylate-binding protein	15	159	34	3.08356	1.14376	8.97514e-05	3.00834	2
113	Csa6G490080	GO:0006508//GO:0006629//GO:0006886//GO:0006505	proteolysis//lipid metabolic process//intracellular protein transport//GPI anchor metabolic process	-	-	16	165	824	3.04451	1.1992	9.7583e-05	2.97862	2
114	Csa2G213950	-	-	-	-	11	113	20916	3.03496	0.676023	0.000229483	2.66012	2
1	Csa5G608390	-	-	-	-	1464	7405	2953	2.02549	6.78446	0.00286036	1.73897	3
2	Csa4G054810	GO:0019087	transformation of host cell by virus	-	-	763	3850	16838	2.02194	5.84256	0.00296611	1.72658	3
3	Csa5G633290	GO:0006310//GO:0006281	DNA recombination//DNA repair	-	-	357	1808	11457	2.02705	4.75352	0.0030045	1.72159	3
4	Csa5G604400	GO:0055085	transmembrane transport	-	-	588	2967	14031	2.0219	5.46735	0.00300482	1.72159	3
5	Csa5G468440	GO:0006810	transport	-	-	278	1409	638	2.02807	4.39488	0.00305449	1.71579	3
6	Csa3G151470	GO:0042742	defense response to bacterium	-	-	366	1848	15722	2.02271	4.78584	0.00305512	1.71579	3
7	Csa7G419630	-	-	-	-	1116	5579	19310	2.00855	6.37968	0.00310008	1.7106	3
8	Csa3G859710	GO:0009058	biosynthetic process	K00975	glucose-1-phosphate adenylyltransferase	1566	7821	1639	2.00718	6.86687	0.00310161	1.71051	3
9	Csa6G449290	-	-	-	-	2049	10219	19903	2.0052	7.25285	0.00311899	1.70821	3
10	Csa3G127230	GO:0055085//GO:0006810//GO:0006355//GO:0006576	transmembrane transport//transport//regulation of transcription, DNA-templated//cellular biogenic amine metabolic process	K05665	ATP-binding cassette, subfamily C (CFTR/MRP), member 1	911	4546	17229	2.00594	6.08513	0.00315031	1.70489	3
11	Csa5G598690	GO:0055085//GO:0006810//GO:0055114	transmembrane transport//transport//oxidation-reduction process	K05656	ATP-binding cassette, subfamily B (MDR/TAP), member 9	1513	7533	11947	2.00273	6.81367	0.00316547	1.70306	3
12	Csa3G730710	-	-	-	-	5570	27660	1194	1.99902	8.69011	0.0031845	1.70135	3
13	Csa5G152970	GO:0009307//GO:0006308	DNA restriction-modification system//DNA catabolic process	K10576	ubiquitin-conjugating enzyme E2 H	896	4457	5838	2.00136	6.05755	0.00321647	1.69739	3
14	Csa7G029930	GO:0006468	protein phosphorylation	-	-	916	4555	7926	2.00089	6.08898	0.00322147	1.69697	3
15	Csa4G621190	-	-	K17725	sulfur dioxygenase	235	1182	22323	2.01698	4.14472	0.00324349	1.69426	3
16	Csa4G617390	GO:0000902	cell morphogenesis	K09486	hypoxia up-regulated 1	1821	8969	4468	1.98714	7.06834	0.00338439	1.67857	3
17	Csa6G423430	GO:0007165	signal transduction	-	-	2219	10920	13938	1.98593	7.35237	0.00339539	1.67742	3
18	Csa3G446120	GO:0006810	transport	-	-	6157	30179	20170	1.98022	8.81961	0.00346072	1.6699	3
19	Csa3G207920	GO:0055114//GO:0008152//GO:0006813	oxidation-reduction process//metabolic process//potassium ion transport	-	-	2641	12933	14112	1.97885	7.59777	0.00349817	1.66572	3
20	Csa3G875960	-	-	-	-	178	891	21196	2.00986	3.74062	0.00351102	1.66463	3
21	Csa5G136870	-	-	-	-	448	2206	16744	1.98659	5.04775	0.00356018	1.65922	3
22	Csa6G502660	GO:0055114//GO:0008033	oxidation-reduction process//tRNA processing	-	-	251	1242	2104	1.99342	4.22048	0.0035861	1.65732	3
23	Csa5G322500	GO:0005982//GO:0005985	starch metabolic process//sucrose metabolic process	K00695	sucrose synthase	3383	16484	11919	1.97165	7.9491	0.00360486	1.6553	3
24	Csa1G025960	GO:0006355	regulation of transcription, DNA-templated	K13424	WRKY transcription factor 33	7762	37797	1689	1.97075	9.1462	0.00360617	1.65527	3
25	Csa6G095940	GO:0006119//GO:0006796	oxidative phosphorylation//phosphate-containing compound metabolic process	K01507	inorganic pyrophosphatase	1153	5628	2996	1.97412	6.39919	0.00361007	1.65492	3
26	Csa7G051410	GO:0008152	metabolic process	-	-	1826	8894	14237	1.97107	7.05948	0.0036338	1.65233	3
27	Csa3G121560	-	-	-	-	122	612	12626	2.01265	3.20225	0.00363778	1.6521	3
28	Csa6G366530	GO:0030244	cellulose biosynthetic process	K13379	reversibly glycosylated polypeptide / UDP-arabinopyranose mutase	7396	35963	15550	1.96867	9.07488	0.00363989	1.65197	3
29	Csa4G192110	GO:0055114//GO:0006520	oxidation-reduction process//cellular amino acid metabolic process	K00261	glutamate dehydrogenase (NAD(P)+)	810	3951	12517	1.97307	5.88962	0.00365564	1.65032	3
30	Csa6G519600	-	-	-	-	201	994	3463	1.99244	3.90094	0.0036732	1.64839	3
31	Csa5G198240	-	-	-	-	567	2765	22675	1.97264	5.37566	0.00372031	1.64385	3
32	Csa4G007670	GO:0005975	carbohydrate metabolic process	K00616	transaldolase	3992	19304	7192	1.96068	8.17909	0.0037799	1.63757	3
33	Csa2G012660	GO:0055114	oxidation-reduction process	K01738	cysteine synthase A	3401	16432	862	1.95944	7.94703	0.00380423	1.63524	3
34	Csa6G518160	GO:0006468	protein phosphorylation	-	-	123	612	8002	2.00089	3.20455	0.00380452	1.63524	3
35	Csa4G055450	GO:0055085	transmembrane transport	-	-	122	607	2915	2.00082	3.19284	0.00380953	1.63504	3
36	Csa3G187250	GO:0006310//GO:0006355//GO:0006302	DNA recombination//regulation of transcription, DNA-templated//double-strand break repair	-	-	667	3239	16761	1.9666	5.60472	0.0038162	1.63441	3
37	Csa1G613560	-	-	-	-	102	511	15554	2.01056	2.94499	0.00383668	1.63233	3
38	Csa3G389870	-	-	-	-	451	2192	6259	1.96778	5.04238	0.00385463	1.63055	3
39	Csa6G499800	GO:0000162//GO:0009073//GO:0006571//GO:0009094	tryptophan biosynthetic process//aromatic amino acid family biosynthetic process//tyrosine biosynthetic process//L-phenylalanine biosynthetic process	K01626	3-deoxy-7-phosphoheptulonate synthase	3445	16609	19297	1.95635	7.96311	0.00385594	1.63052	3
40	Csa6G046430	-	-	-	-	90	453	17366	2.01716	2.77184	0.00392864	1.62352	3
41	Csa2G174670	GO:0006338	chromatin remodeling	K09422	myb proto-oncogene protein, plant	417	2021	21060	1.96366	4.92635	0.0039314	1.62334	3
42	Csa6G152350	GO:0006351//GO:0006355	transcription, DNA-templated//regulation of transcription, DNA-templated	K14431	transcription factor TGA	62	315	23857	2.03005	2.25261	0.0039481	1.62187	3
43	Csa5G374720	GO:0006355	regulation of transcription, DNA-templated	-	-	571	2756	8862	1.9578	5.37398	0.00399017	1.618	3
44	Csa3G734040	GO:0006468	protein phosphorylation	-	-	69	348	16896	2.01966	2.39605	0.00402152	1.61485	3
45	Csa6G008630	GO:0016567	protein ubiquitination	-	-	576	2774	2830	1.95461	5.384	0.0040235	1.61476	3
46	Csa3G835770	GO:0055085	transmembrane transport	-	-	73	370	10917	2.02689	2.4818	0.00404196	1.61316	3
47	Csa1G385550	-	-	-	-	1506	7212	7449	1.94659	6.76226	0.00405711	1.61237	3
48	Csa4G197820	-	-	-	-	1172	5611	5971	1.94618	6.40053	0.00408098	1.61043	3
49	Csa3G308190	GO:0016567//GO:0007259//GO:0001700	protein ubiquitination//JAK-STAT cascade//embryonic development via the syncytial blastoderm	-	-	2707	12933	5418	1.94324	7.60504	0.00409122	1.60971	3
50	Csa3G119590	-	-	-	-	1422	6801	17975	1.94473	6.67806	0.00409368	1.60963	3
51	Csa4G025720	GO:0006950//GO:0006355	response to stress//regulation of transcription, DNA-templated	-	-	672	3222	13640	1.94824	5.60088	0.0041127	1.6078	3
52	Csa1G699550	-	-	-	-	62	313	22009	2.02086	2.24532	0.00412631	1.60673	3
53	Csa3G779010	-	-	-	-	3162	15058	15132	1.93858	7.82538	0.0041708	1.60463	3
54	Csa2G296060	GO:0006810//GO:0055085	transport//transmembrane transport	-	-	330	1588	18280	1.9533	4.58169	0.00418257	1.60352	3
55	Csa4G380280	GO:0045454	cell redox homeostasis	-	-	134	657	8	1.97976	3.31021	0.00420681	1.60126	3
56	Csa1G042330	-	-	-	-	553	2647	16476	1.94578	5.31834	0.00421654	1.60037	3
57	Csa6G538800	GO:0006221//GO:0006541//GO:0006206	pyrimidine nucleotide biosynthetic process//glutamine metabolic process//pyrimidine nucleobase metabolic process	K01937	CTP synthase	5096	24176	16798	1.93311	8.50936	0.00426071	1.59633	3
58	Csa5G149330	GO:0005975//GO:0016032//GO:0000902	carbohydrate metabolic process//viral process//cell morphogenesis	K09490	heat shock 70kDa protein 5	8967	42517	9455	1.93232	9.32384	0.00426761	1.59575	3
59	Csa2G009490	GO:0007165//GO:0006468	signal transduction//protein phosphorylation	-	-	15564	73773	15534	1.93187	10.1189	0.0042718	1.59544	3
60	Csa6G517390	GO:0006468	protein phosphorylation	-	-	2591	12284	8352	1.93215	7.53309	0.00429601	1.59323	3
61	Csa6G077410	-	-	-	-	67	336	2774	2.01142	2.34778	0.00430195	1.59275	3
62	Csa6G085120	GO:0006446//GO:0006413//GO:0007165//GO:0009405//GO:0008283//GO:0040007	regulation of translational initiation//translational initiation//signal transduction//pathogenesis//cell proliferation//growth	-	-	142	693	23716	1.97311	3.38787	0.00431033	1.59203	3
63	Csa3G002890	GO:0009058//GO:0006520	biosynthetic process//cellular amino acid metabolic process	K01761	methionine-gamma-lyase	3349	15852	4991	1.92982	7.90131	0.00433175	1.59012	3
64	Csa2G354110	-	-	-	-	621	2950	89	1.93485	5.47663	0.00436585	1.58697	3
65	Csa3G851800	GO:0007049//GO:0006351	cell cycle//transcription, DNA-templated	-	-	426	2030	11845	1.93927	4.93772	0.00436687	1.58697	3
66	Csa2G360050	-	-	-	-	2463	11613	3142	1.9242	7.45374	0.00444937	1.58043	3
67	Csa6G384060	GO:0008152	metabolic process	-	-	471	2235	17049	1.93322	5.0774	0.00445039	1.58043	3
68	Csa5G622700	-	-	-	-	1398	6591	8663	1.92404	6.63713	0.00448178	1.57761	3
69	Csa3G119310	-	-	-	-	83	410	8176	1.98998	2.63503	0.00449648	1.57655	3
70	Csa3G523580	GO:0006355	regulation of transcription, DNA-templated	-	-	1494	7037	20322	1.92269	6.7318	0.00450372	1.57597	3
71	Csa3G002560	GO:0042742//GO:0016567	defense response to bacterium//protein ubiquitination	-	-	1055	4967	21698	1.92201	6.22984	0.00454385	1.5726	3
72	Csa6G490980	-	-	-	-	582	2749	7746	1.92661	5.37673	0.00455252	1.57237	3
73	Csa2G004710	-	-	-	-	769	3622	14033	1.92257	5.77474	0.00457412	1.57088	3
74	Csa5G613510	-	-	K00365	urate oxidase	933	4387	8638	1.92015	6.0513	0.00459277	1.56926	3
75	Csa5G139360	-	-	-	-	444	2097	3585	1.92642	4.9871	0.00460503	1.56822	3
76	Csa6G004600	-	-	K13034	L-3-cyanoalanine synthase/ cysteine synthase	12256	57363	22275	1.91362	9.75977	0.00462673	1.56659	3
77	Csa6G191020	GO:0016567//GO:0030036//GO:0006952//GO:0015889	protein ubiquitination//actin cytoskeleton organization//defense response//cobalamin transport	-	-	1063	4990	14260	1.91778	6.23738	0.00462745	1.56659	3
78	Csa7G017160	GO:0006825//GO:0006468	copper ion transport//protein phosphorylation	-	-	3094	14490	8741	1.91447	7.77495	0.0046334	1.56639	3
79	Csa2G302280	GO:0007155//GO:0042246	cell adhesion//tissue regeneration	-	-	494	2329	4872	1.92388	5.13862	0.00464767	1.56529	3
80	Csa2G404760	GO:0055085	transmembrane transport	-	-	4164	19475	14588	1.91255	8.20178	0.00466395	1.56389	3
81	Csa6G514810	-	-	K13989	Derlin-2/3	1319	6176	19385	1.91413	6.54546	0.00468314	1.56235	3
82	Csa1G164670	GO:0000002	mitochondrial genome maintenance	K13448	calcium-binding protein CML	673	3157	8690	1.91669	5.57806	0.00470948	1.56027	3
83	Csa5G576760	GO:0006468	protein phosphorylation	-	-	58	290	6006	2.00684	2.1398	0.00471164	1.56019	3
84	Csa1G246610	-	-	-	-	72	356	5007	1.99113	2.43387	0.00472419	1.55915	3
85	Csa6G076780	GO:0006118	obsolete electron transport	-	-	115	553	13446	1.9516	3.06946	0.00475449	1.55733	3
86	Csa5G114640	-	-	-	-	178	848	7106	1.93851	3.684	0.00480542	1.55353	3
87	Csa3G732580	-	-	-	-	608	2845	4839	1.91308	5.42897	0.00482078	1.55226	3
88	Csa7G447910	-	-	-	-	1745	8126	18760	1.90624	6.94267	0.00482698	1.55182	3
89	Csa2G099480	GO:0006508	proteolysis	-	-	800	3736	8188	1.91027	5.82195	0.00483652	1.5512	3
90	Csa5G601550	-	-	-	-	248	1170	11091	1.92461	4.14866	0.0048924	1.54692	3
91	Csa4G653450	GO:0008152	metabolic process	K10526	OPC-8:0 CoA ligase 1	2631	12208	18971	1.90109	7.53064	0.00491562	1.54521	3
92	Csa7G238440	-	-	-	-	370	1731	13453	1.91268	4.71404	0.00498527	1.54048	3
93	Csa4G050830	GO:0055114//GO:0019521//GO:0006098	oxidation-reduction process//D-gluconate metabolic process//pentose-phosphate shunt	K00033	6-phosphogluconate dehydrogenase	2284	10576	3241	1.8981	7.32434	0.00498561	1.54048	3
94	Csa2G360710	-	-	K03100	signal peptidase I	23194	107182	3315	1.89523	10.6655	0.00500592	1.53891	3
95	Csa3G017200	GO:0006355	regulation of transcription, DNA-templated	-	-	1111	5148	8647	1.89904	6.28623	0.00501403	1.53849	3
96	Csa7G420150	-	-	-	-	78	378	5267	1.9623	2.52482	0.00503601	1.53682	3
97	Csa7G375830	GO:0006355	regulation of transcription, DNA-templated	-	-	409	1905	9066	1.90632	4.85313	0.00505885	1.53521	3
98	Csa3G822350	GO:0055085	transmembrane transport	-	-	1245	5755	20199	1.89557	6.44761	0.0050793	1.53416	3
99	Csa6G185830	-	-	K11778	ditrans,polycis-polyprenyl diphosphate synthase	3146	14516	23318	1.89301	7.78206	0.00508344	1.53397	3
100	Csa6G125250	GO:0055114	oxidation-reduction process	-	-	228	1067	13838	1.91293	4.01879	0.00508989	1.53372	3
101	Csa4G048030	-	-	-	-	1512	6965	10588	1.89058	6.72373	0.00517417	1.52822	3
102	Csa3G877630	-	-	-	-	72	351	5629	1.97073	2.41776	0.00520408	1.52619	3
103	Csa5G635440	GO:0006118//GO:0045454	obsolete electron transport//cell redox homeostasis	-	-	123	581	1310	1.92591	3.14526	0.00520813	1.52608	3
104	Csa6G538620	-	-	-	-	205	960	10015	1.91383	3.86697	0.00521	1.52604	3
105	Csa6G495740	-	-	K14682	amino-acid N-acetyltransferase	587	2713	18829	1.89525	5.36431	0.00524063	1.52407	3
106	Csa3G851890	GO:0046854	phosphatidylinositol phosphorylation	K01082	3'(2'), 5'-bisphosphate nucleotidase	117	555	2210	1.93196	3.0786	0.00532626	1.51762	3
107	Csa1G569240	GO:0015994//GO:0015996	chlorophyll metabolic process//chlorophyll catabolic process	-	-	893	4099	17306	1.8854	5.96078	0.00534172	1.5167	3
108	Csa4G022930	GO:0007165	signal transduction	-	-	358	1654	18769	1.89459	4.65239	0.00534729	1.51637	3
109	Csa4G293290	-	-	-	-	60	292	1848	1.96793	2.1571	0.00535275	1.51604	3
110	Csa5G161920	GO:0055114//GO:0006813//GO:0046168	oxidation-reduction process//potassium ion transport//glycerol-3-phosphate catabolic process	K00016	L-lactate dehydrogenase	151	710	12439	1.91948	3.43345	0.00537567	1.51441	3
111	Csa5G223100	-	-	-	-	62	299	12482	1.95487	2.19326	0.00539721	1.51291	3
112	Csa1G601000	-	-	-	-	592	2719	6771	1.8862	5.3694	0.00540837	1.51213	3
113	Csa5G610380	GO:0006481//GO:0006479	C-terminal protein methylation//protein methylation	-	-	319	1474	4033	1.89473	4.48673	0.0054164	1.5116	3
114	Csa6G188000	GO:0006468	protein phosphorylation	-	-	598	2747	18063	1.88644	5.3841	0.00541804	1.51158	3
115	Csa3G825080	GO:0055114	oxidation-reduction process	-	-	2904	13258	20861	1.8777	7.65459	0.00543227	1.51067	3
116	Csa4G626100	GO:0006541	glutamine metabolic process	K01307	gamma-glutamyl hydrolase	615	2823	3986	1.88537	5.42362	0.0054415	1.51017	3
117	Csa3G126960	-	-	-	-	37	188	21590	2.02885	1.52391	0.00552339	1.5046	3
118	Csa7G372320	-	-	-	-	90	429	14115	1.93865	2.70976	0.00554073	1.50347	3
119	Csa6G495680	GO:0009451//GO:0006396//GO:0080009	RNA modification//RNA processing//mRNA methylation	-	-	1937	8819	4868	1.87372	7.06757	0.00554561	1.50332	3
120	Csa3G135740	GO:0055114	oxidation-reduction process	-	-	152	710	15356	1.90996	3.43541	0.0055691	1.5016	3
121	Novel00643	-	-	-	-	76	363	22472	1.94133	2.47141	0.00558514	1.50058	3
122	Csa1G008570	-	-	-	-	2813	12775	8833	1.87009	7.6027	0.00561355	1.49872	3
123	Csa3G732440	GO:0006355	regulation of transcription, DNA-templated	-	-	67	322	16393	1.95004	2.29937	0.00563624	1.49731	3
124	Csa5G609760	-	-	-	-	2417	10969	4295	1.86909	7.38313	0.00564462	1.49678	3
125	Csa3G912950	-	-	-	-	337	1544	15072	1.8825	4.556	0.00567282	1.49473	3
126	Csa6G139170	GO:0006355	regulation of transcription, DNA-templated	-	-	28	142	17844	2.02506	1.13175	0.00568355	1.49423	3
127	Csa3G852460	GO:0006355	regulation of transcription, DNA-templated	-	-	871	3954	21681	1.86943	5.9123	0.0057233	1.49154	3
128	Csa1G661220	-	-	-	-	42	207	1026	1.9853	1.66758	0.00576762	1.48868	3
129	Csa5G223090	-	-	-	-	33	166	15625	2.01398	1.35209	0.00589989	1.48089	3
130	Csa1G408200	-	-	-	-	187	860	18579	1.88766	3.71467	0.00591345	1.48023	3
131	Csa2G020950	-	-	-	-	30	154	263	2.04283	1.24175	0.00592591	1.47943	3
132	Csa7G027800	-	-	-	-	1136	5118	13307	1.85851	6.28646	0.00596288	1.47707	3
133	Csa6G014490	GO:0055085//GO:0006810	transmembrane transport//transport	-	-	373	1693	15462	1.86901	4.69133	0.00597267	1.47659	3
134	Csa1G690150	GO:0006468	protein phosphorylation	-	-	197	902	3750	1.88133	3.78438	0.00599551	1.47531	3
135	Csa3G904100	GO:0009116//GO:0006098//GO:0009165//GO:0006144	nucleoside metabolic process//pentose-phosphate shunt//nucleotide biosynthetic process//purine nucleobase metabolic process	K00948	ribose-phosphate pyrophosphokinase	613	2771	12836	1.86325	5.40158	0.00599808	1.47531	3
136	Csa6G008640	GO:0006508	proteolysis	-	-	289	1313	13382	1.87031	4.32568	0.00601054	1.47452	3
137	Csa6G516920	GO:0055085	transmembrane transport	-	-	829	3730	2006	1.85658	5.83104	0.00605258	1.47195	3
138	Csa3G835900	-	-	-	-	696	3133	413	1.85721	5.57968	0.00609435	1.46953	3
139	Csa5G148610	GO:0055085	transmembrane transport	-	-	276	1253	3369	1.86922	4.25872	0.00612402	1.46822	3
140	Csa6G445750	GO:0006629	lipid metabolic process	K10775	phenylalanine ammonia-lyase	597	2686	19357	1.85645	5.35818	0.0061674	1.46706	3
141	Csa5G002610	GO:0005982//GO:0005985//GO:0009117	starch metabolic process//sucrose metabolic process//nucleotide metabolic process	K00558	DNA (cytosine-5)-methyltransferase 1	330	1491	17840	1.86238	4.51007	0.00618018	1.46627	3
142	Csa6G430720	GO:0055085//GO:0006810	transmembrane transport//transport	-	-	481	2160	23191	1.85367	5.04507	0.00625639	1.46185	3
143	Csa2G292850	GO:0006629	lipid metabolic process	-	-	369	1664	14235	1.85964	4.66849	0.00626056	1.46167	3
144	Csa7G065160	GO:0006508	proteolysis	-	-	105	483	19384	1.88751	2.88932	0.0063266	1.45756	3
145	Csa7G389480	-	-	-	-	267	1206	13960	1.86187	4.20537	0.00633402	1.45716	3
146	Csa6G500450	-	-	-	-	59	279	3199	1.92646	2.1008	0.0063685	1.45525	3
147	Csa4G665110	GO:0035556//GO:0055114	intracellular signal transduction//oxidation-reduction process	-	-	48	232	12162	1.95753	1.83374	0.00637336	1.45503	3
148	Csa7G404810	-	-	-	-	67	315	5001	1.91835	2.27453	0.00639837	1.45367	3
149	Csa5G523050	GO:0055085//GO:0006810	transmembrane transport//transport	K05656	ATP-binding cassette, subfamily B (MDR/TAP), member 9	246	1106	5008	1.85514	4.08251	0.00645418	1.45046	3
150	Csa1G005570	-	-	-	-	345	1546	23107	1.85053	4.56469	0.00651638	1.44651	3
151	Csa1G571810	-	-	-	-	503	2243	6766	1.84356	5.10152	0.00653985	1.44506	3
152	Csa6G425720	GO:0006355	regulation of transcription, DNA-templated	-	-	155	703	15054	1.8675	3.43011	0.00654675	1.44472	3
153	Csa6G523440	-	-	K09840	9-cis-epoxycarotenoid dioxygenase	49	234	15896	1.94022	1.84927	0.0066655	1.43769	3
154	Csa3G738990	GO:0016567	protein ubiquitination	-	-	328	1464	18559	1.84479	4.48759	0.00667741	1.43703	3
155	Novel00636	-	-	-	-	142	645	4556	1.86958	3.30642	0.00669447	1.43614	3
156	Csa5G457740	GO:0046168//GO:0015940//GO:0046486//GO:0005975//GO:0006072//GO:0055114	glycerol-3-phosphate catabolic process//pantothenate biosynthetic process//glycerolipid metabolic process//carbohydrate metabolic process//glycerol-3-phosphate metabolic process//oxidation-reduction process	K00006	glycerol-3-phosphate dehydrogenase (NAD+)	334	1482	22582	1.83627	4.507	0.00695106	1.42147	3
157	Csa3G271920	GO:0055114	oxidation-reduction process	K10717	cytokinin trans-hydroxylase	25	126	17519	2.01558	0.967047	0.00698353	1.42	3
158	Csa5G321470	-	-	-	-	27	133	17737	1.98294	1.04834	0.00700953	1.41861	3
159	Csa5G622510	GO:0005975	carbohydrate metabolic process	-	-	172	768	20663	1.84502	3.56157	0.0071213	1.41229	3
160	Csa6G419460	GO:0009058//GO:0015991	biosynthetic process//ATP hydrolysis coupled proton transport	-	-	177	788	18391	1.84078	3.59932	0.0073095	1.40251	3
161	Csa2G401390	-	-	-	-	157	695	23841	1.8325	3.42121	0.00749146	1.39564	3
162	Csa2G162150	GO:0006468	protein phosphorylation	-	-	177	784	14587	1.83344	3.59361	0.00749841	1.39546	3
163	Csa3G731050	GO:0006351	transcription, DNA-templated	-	-	99	447	19520	1.86059	2.78446	0.00749876	1.39546	3
164	Csa7G372330	-	-	-	-	186	822	15319	1.83021	3.66215	0.00754873	1.39388	3
165	Csa6G399720	-	-	-	-	164	725	18813	1.83057	3.48214	0.00755123	1.39384	3
166	Csa1G073060	GO:0006355	regulation of transcription, DNA-templated	-	-	45	209	4361	1.89988	1.69793	0.00760179	1.39105	3
167	Csa6G128580	-	-	-	-	23	116	2433	2.01616	0.852168	0.00776434	1.38338	3
168	Csa6G178940	-	-	-	-	168	740	16607	1.82537	3.5126	0.00785481	1.37987	3
169	Csa5G506320	-	-	-	-	28	135	3108	1.9522	1.07497	0.00790884	1.37764	3
170	Csa6G151100	GO:0006813	potassium ion transport	-	-	28	135	6731	1.9522	1.07497	0.00790884	1.37764	3
171	Csa7G447970	GO:0016567	protein ubiquitination	-	-	106	468	22060	1.82835	2.85682	0.00808899	1.36905	3
172	Csa1G600840	-	-	-	-	29	140	6067	1.95419	1.1253	0.00863415	1.34575	3
173	Csa6G382920	GO:0016567	protein ubiquitination	-	-	26	124	16636	1.93619	0.959761	0.00878727	1.3397	3
174	Csa6G525460	-	-	-	-	138	589	8685	1.77977	3.19593	0.00952144	1.31229	3
175	Csa1G661230	GO:0030259//GO:0005975	lipid glycosylation//carbohydrate metabolic process	-	-	114	487	11224	1.78088	2.92395	0.00973365	1.30389	3
1	Csa6G185840	-	-	K01114	phospholipase C	2209	16803	7807	2.61419	7.86743	0.000163734	2.7859	4
2	CsaUNG033660	-	-	-	-	582	4382	17797	2.59926	5.9321	0.00018496	2.74121	4
3	Csa4G427270	GO:0008152	metabolic process	-	-	1133	8447	1750	2.58517	6.8799	0.000192225	2.72608	4
4	Csa6G032470	-	-	K19476	vacuolar protein sorting-associated protein IST1	375	2810	7142	2.59224	5.29328	0.000196468	2.71858	4
5	Csa4G000570	-	-	-	-	943	7009	87	2.58073	6.61153	0.000197517	2.71646	4
6	Csa7G447990	GO:0005982//GO:0042545//GO:0005985	starch metabolic process//cell wall modification//sucrose metabolic process	K01051	pectinesterase	27857	205587	15091	2.57063	11.4861	0.000202925	2.70631	4
7	Csa4G091880	GO:0006480	N-terminal protein amino acid methylation	K13066	caffeic acid 3-O-methyltransferase	261	1951	4797	2.58857	4.76893	0.000207773	2.69704	4
8	Csa6G521000	GO:0055114	oxidation-reduction process	-	-	1093	8026	9235	2.56326	6.80934	0.000215303	2.68295	4
9	Csa6G185850	-	-	K01114	phospholipase C	416	3073	4067	2.57166	5.425	0.000218225	2.67905	4
10	Csa3G877620	GO:0006468//GO:0009405//GO:0006810	protein phosphorylation//pathogenesis//transport	-	-	1984	14483	19794	2.5548	7.66165	0.000222605	2.67178	4
11	Csa4G075200	GO:0055114	oxidation-reduction process	K04125	gibberellin 2-oxidase	288	2128	11387	2.57189	4.89618	0.000223206	2.67081	4
12	Csa3G740220	GO:0030001//GO:0006355	metal ion transport//regulation of transcription, DNA-templated	-	-	16653	121290	18081	2.55159	10.7276	0.000223862	2.66973	4
13	Csa4G304840	-	-	-	-	823	6013	1772	2.55595	6.3942	0.000225149	2.66743	4
14	Csa4G641600	GO:0006508	proteolysis	-	-	10500	76375	3691	2.54969	10.0606	0.000226243	2.66552	4
15	Csa2G248130	GO:0006974//GO:0008209//GO:0008152//GO:0055114//GO:0008210//GO:0006915//GO:0006694//GO:0008207	cellular response to DNA damage stimulus//androgen metabolic process//metabolic process//oxidation-reduction process//estrogen metabolic process//apoptotic process//steroid biosynthetic process//C21-steroid hormone metabolic process	-	-	448	3286	16970	2.56146	5.52296	0.000229234	2.6604	4
16	Csa6G011570	GO:0006309	apoptotic DNA fragmentation	-	-	411	3009	9177	2.55874	5.39657	0.000231491	2.65788	4
17	Csa1G264530	GO:0006629	lipid metabolic process	-	-	330	2422	10427	2.56225	5.08373	0.000232927	2.65595	4
18	Novel00398	-	-	-	-	249	1833	7176	2.56645	4.68238	0.000236339	2.65023	4
19	Csa3G164470	GO:0008152	metabolic process	K09699	2-oxoisovalerate dehydrogenase E2 component (dihydrolipoyl transacylase)	1863	13478	18353	2.54183	7.55983	0.000238062	2.64727	4
20	Csa6G239680	-	-	-	-	276	2025	4260	2.56169	4.82629	0.000238807	2.6463	4
21	Csa4G646260	GO:0043631	RNA polyadenylation	-	-	725	5222	7930	2.53536	6.19396	0.000252741	2.62454	4
22	Csa7G420820	-	-	-	-	969	6959	22677	2.53117	6.6084	0.000254397	2.62209	4
23	Csa5G317890	GO:0008152	metabolic process	-	-	6572	47040	200	2.52646	9.36487	0.000255078	2.62112	4
24	Csa2G351650	GO:0006118//GO:0045454	obsolete electron transport//cell redox homeostasis	-	-	156	1144	31	2.56061	4.00615	0.000258768	2.61621	4
25	Csa5G571450	GO:0015992//GO:0015991	proton transport//ATP hydrolysis coupled proton transport	-	-	259	1879	6862	2.54542	4.72105	0.000261037	2.61299	4
26	Csa4G056830	-	-	K16871	4-aminobutyrate---pyruvate transaminase	4227	30167	1751	2.52223	8.7247	0.000261162	2.61297	4
27	Csa5G154230	GO:0008152	metabolic process	-	-	4553	32435	12685	2.51963	8.82964	0.00026453	2.60798	4
28	Csa5G484630	GO:0006508	proteolysis	-	-	1934	13778	1850	2.51963	7.59485	0.000266437	2.60524	4
29	Csa5G416270	-	-	-	-	227	1642	21636	2.5411	4.52788	0.000268012	2.60286	4
30	Novel00248	-	-	-	-	150	1098	18133	2.55795	3.94765	0.000271501	2.59744	4
31	Csa4G133700	GO:0055114//GO:0016032//GO:0006769//GO:0046497	oxidation-reduction process//viral process//nicotinamide metabolic process//nicotinate nucleotide metabolic process	K12261	2-hydroxyacyl-CoA lyase 1	2355	16721	8415	2.5148	7.87474	0.000272448	2.59649	4
32	Csa3G901120	GO:0032957	inositol trisphosphate metabolic process	K00913	inositol-1,3,4-trisphosphate 5/6-kinase / inositol-tetrakisphosphate 1-kinase	176	1273	19049	2.54082	4.16233	0.000276564	2.59036	4
33	Csa3G135730	GO:0055114	oxidation-reduction process	-	-	877	6214	20009	2.51172	6.44809	0.000281571	2.58388	4
34	Csa1G038320	GO:0045454	cell redox homeostasis	-	-	1009	7139	13977	2.50966	6.6484	0.000283503	2.5813	4
35	Csa6G109780	GO:1901031	regulation of response to reactive oxygen species	-	-	13828	97527	15963	2.50519	10.4198	0.000283623	2.5813	4
36	Csa2G360580	-	-	-	-	1053	7437	22982	2.50708	6.70773	0.000286941	2.57718	4
37	Csa6G446400	-	-	-	-	454	3208	23145	2.50761	5.49626	0.000298057	2.56385	4
38	Csa2G354800	GO:0030488//GO:0009116	tRNA methylation//nucleoside metabolic process	K00759	adenine phosphoribosyltransferase	3586	25056	20673	2.49167	8.46151	0.000305241	2.55425	4
39	Csa3G098040	GO:0006468	protein phosphorylation	-	-	397	2792	22369	2.50075	5.29734	0.000314748	2.54242	4
40	Csa1G586810	GO:0019058//GO:0007155//GO:0019062	viral life cycle//cell adhesion//virion attachment to host cell	-	-	245	1731	2698	2.5072	4.60872	0.000315831	2.54111	4
41	Csa6G517060	GO:0016570//GO:0051259//GO:0006281//GO:0007219//GO:0006310//GO:0045944//GO:0006368	histone modification//protein oligomerization//DNA repair//Notch signaling pathway//DNA recombination//positive regulation of transcription from RNA polymerase II promoter//transcription elongation from RNA polymerase II promoter	K12184	ESCRT-I complex subunit VPS28	1116	7775	10244	2.48738	6.77475	0.000316595	2.54025	4
42	Csa6G406540	GO:0008033//GO:0055114	tRNA processing//oxidation-reduction process	K00111	glycerol-3-phosphate dehydrogenase	432	3029	22450	2.49643	5.41527	0.000319173	2.53746	4
43	Csa7G049170	GO:0006355	regulation of transcription, DNA-templated	-	-	2233	15515	13844	2.48354	7.77148	0.000319318	2.53745	4
44	Csa5G602180	GO:0005992	trehalose biosynthetic process	K16055	trehalose 6-phosphate synthase/phosphatase	3683	25557	21430	2.48172	8.49157	0.000320894	2.53568	4
45	Csa4G025740	GO:0006118//GO:0022904	obsolete electron transport//respiratory electron transport chain	-	-	452	3163	23529	2.4936	5.47802	0.000321521	2.53502	4
46	Csa7G237300	GO:2001256	regulation of store-operated calcium entry	-	-	504	3514	22556	2.48835	5.63033	0.000327937	2.52754	4
47	Csa5G165850	GO:0006355	regulation of transcription, DNA-templated	-	-	811	5612	7555	2.47757	6.30637	0.000335346	2.51894	4
48	Csa7G049180	GO:0006576//GO:0007264	cellular biogenic amine metabolic process//small GTPase mediated signal transduction	K07904	Ras-related protein Rab-11A	708	4905	4249	2.47924	6.1121	0.000336152	2.51819	4
49	Csa2G369210	GO:0016567	protein ubiquitination	-	-	448	3114	3924	2.4839	5.457	0.000340062	2.51379	4
50	Csa7G429610	GO:0006777//GO:0055114	Mo-molybdopterin cofactor biosynthetic process//oxidation-reduction process	-	-	335	2323	5009	2.48036	5.03577	0.000353767	2.49864	4
51	Csa3G111220	GO:0006605//GO:0007165//GO:0055085//GO:0006821	protein targeting//signal transduction//transmembrane transport//chloride transport	-	-	1698	11630	18861	2.46286	7.35902	0.00035555	2.49664	4
52	Csa4G614180	-	-	-	-	279	1933	6549	2.47902	4.77162	0.000358358	2.49414	4
53	Csa1G538190	GO:0019521//GO:0006552//GO:0006631//GO:0006633//GO:0006550//GO:0015940//GO:0006813//GO:0006574//GO:0006554//GO:0018874//GO:0055114//GO:0006098//GO:0006568	D-gluconate metabolic process//leucine catabolic process//fatty acid metabolic process//fatty acid biosynthetic process//isoleucine catabolic process//pantothenate biosynthetic process//potassium ion transport//valine catabolic process//lysine catabolic process//benzoate metabolic process//oxidation-reduction process//pentose-phosphate shunt//tryptophan metabolic process	K00020	3-hydroxyisobutyrate dehydrogenase	360	2490	23	2.4767	5.13621	0.000359732	2.49302	4
54	Csa3G099630	-	-	-	-	374	2579	10238	2.47234	5.18741	0.00036244	2.49031	4
55	Csa1G033160	-	-	K00799	glutathione S-transferase	1350	9226	21309	2.45964	7.02565	0.000362657	2.49023	4
56	Csa4G639790	-	-	-	-	736	5047	22352	2.46446	6.15547	0.00036364	2.48978	4
57	Csa6G109660	GO:0000045	autophagosome assembly	K08341	GABA(A) receptor-associated protein	1010	6905	1032	2.46015	6.60785	0.000363905	2.48964	4
58	Csa7G024670	GO:0006506//GO:0003333	GPI anchor biosynthetic process//amino acid transmembrane transport	-	-	1084	7408	5016	2.45959	6.70929	0.000364334	2.48931	4
59	Csa1G009610	GO:0006955//GO:0007165//GO:0040007//GO:0008283	immune response//signal transduction//growth//cell proliferation	-	-	749	5112	1686	2.45767	6.17495	0.000374539	2.47966	4
60	Csa4G172540	GO:0007165//GO:0006468	signal transduction//protein phosphorylation	K13412	calcium-dependent protein kinase	3553	24124	9579	2.45032	8.41316	0.00037584	2.47833	4
61	Csa4G243390	-	-	-	-	180	1250	11072	2.48212	4.14483	0.000378034	2.47688	4
62	Csa6G518350	GO:0006855//GO:0055085//GO:0016567//GO:0006810//GO:0015893	drug transmembrane transport//transmembrane transport//protein ubiquitination//transport//drug transport	-	-	92	654	22807	2.51514	3.21192	0.000379004	2.47604	4
63	Csa6G495840	-	-	-	-	633	4316	23042	2.4562	5.93132	0.000381064	2.47432	4
64	Novel00527	-	-	-	-	2113	14328	20089	2.4484	7.66209	0.000381208	2.47432	4
65	Csa2G360800	-	-	-	-	953	6470	17188	2.45007	6.51562	0.000383292	2.47213	4
66	Csa4G063430	GO:0008152	metabolic process	-	-	694	4718	22288	2.45197	6.06026	0.00038799	2.46791	4
67	Csa1G012100	-	-	-	-	316	2166	13104	2.46361	4.93764	0.000388436	2.46777	4
68	Csa2G234590	GO:0006811//GO:0006810	ion transport//transport	-	-	244	1671	14714	2.46221	4.56479	0.000395404	2.46201	4
69	Csa7G368160	GO:0006396	RNA processing	-	-	80	564	10927	2.50296	3.00226	0.000404376	2.45368	4
70	Novel00146	-	-	-	-	1075	7223	16487	2.43513	6.67662	0.000411826	2.44734	4
71	Csa3G481240	-	-	-	-	197	1348	16118	2.46088	4.2564	0.000414629	2.44492	4
72	Csa7G432280	GO:0005975	carbohydrate metabolic process	K00864	glycerol kinase	1157	7747	7774	2.43013	6.77835	0.000421564	2.43842	4
73	Csa6G134360	-	-	-	-	555	3734	18420	2.43692	5.72566	0.000421988	2.43816	4
74	Csa3G912320	GO:0006468	protein phosphorylation	-	-	604	4063	10058	2.4367	5.84731	0.000422427	2.43788	4
75	Csa1G058140	GO:0006508//GO:0016567//GO:0032465//GO:0006915	proteolysis//protein ubiquitination//regulation of cytokinesis//apoptotic process	K01054	acylglycerol lipase	2302	15383	3797	2.42731	7.76782	0.000423146	2.43732	4
76	Csa4G337910	GO:0055114	oxidation-reduction process	-	-	649	4360	8431	2.43483	5.94923	0.000424463	2.43632	4
77	Csa4G332110	GO:0006468//GO:0016192	protein phosphorylation//vesicle-mediated transport	-	-	100	697	12066	2.48683	3.30712	0.000424984	2.43597	4
1	Csa3G816070	GO:0015684	ferrous iron transport	-	-	5809	1660	16477	-2.12002	6.72818	0.00185981	1.89255	5
2	Csa2G236120	GO:0060478//GO:0006897//GO:0007342	acrosomal vesicle exocytosis//endocytosis//fusion of sperm to egg plasma membrane	-	-	4564	1322	20177	-2.10047	6.38393	0.0020426	1.85795	5
3	Csa4G567200	GO:0006281	DNA repair	-	-	1545	445	11086	-2.10839	4.82029	0.00206793	1.8537	5
4	Csa5G146960	GO:0005975	carbohydrate metabolic process	-	-	1462	422	12021	-2.10527	4.74127	0.00209621	1.84863	5
5	Csa3G865390	-	-	-	-	1040	299	12775	-2.11086	4.24923	0.00211318	1.8454	5
6	Csa3G000060	GO:0005985//GO:0042545//GO:0005982	sucrose metabolic process//cell wall modification//starch metabolic process	K01051	pectinesterase	2112	612	4996	-2.09976	5.2727	0.00211629	1.84503	5
7	Csa6G519650	GO:0006468	protein phosphorylation	K14502	protein brassinosteroid insensitive 2	2089	606	23470	-2.09818	5.25721	0.00211916	1.84474	5
8	Csa1G269860	-	-	-	-	776	222	21603	-2.11781	3.82593	0.00211994	1.84474	5
9	Csa2G361630	GO:0008610//GO:0006633//GO:0042967	lipid biosynthetic process//fatty acid biosynthetic process//acyl-carrier-protein biosynthetic process	K15397	3-ketoacyl-CoA synthase	873	251	6475	-2.11069	3.99699	0.00215701	1.83826	5
10	Csa3G889800	-	-	-	-	1874	544	5635	-2.09717	5.10078	0.00216027	1.83775	5
11	Csa6G113540	-	-	-	-	2412	703	4643	-2.09142	5.46583	0.0021715	1.83571	5
12	Csa5G591790	GO:0055114//GO:0008152//GO:0015940	oxidation-reduction process//metabolic process//pantothenate biosynthetic process	K10251	17beta-estradiol 17-dehydrogenase / very-long-chain 3-oxoacyl-CoA reductase	827	238	15572	-2.10929	3.91925	0.00217397	1.83541	5
13	Csa5G196560	GO:0008152	metabolic process	-	-	556	159	1477	-2.1181	3.34565	0.00220139	1.83126	5
14	Csa5G184310	-	-	-	-	3367	985	21759	-2.08612	5.94792	0.0022019	1.83126	5
15	Csa3G119540	GO:0006508	proteolysis	-	-	1204	349	3504	-2.0991	4.46253	0.00220225	1.83126	5
16	Csa1G555590	GO:0045454//GO:0006979//GO:0006749//GO:0006804//GO:0055114	cell redox homeostasis//response to oxidative stress//glutathione metabolic process//obsolete peroxidase reaction//oxidation-reduction process	-	-	4833	1418	21577	-2.08196	6.47005	0.00222024	1.8279	5
17	Csa2G010410	GO:0006810//GO:0042549//GO:0015979//GO:0015858	transport//photosystem II stabilization//photosynthesis//nucleoside transport	-	-	645	185	21127	-2.11395	3.56028	0.00223148	1.82671	5
18	Csa4G006510	-	-	-	-	528	151	5281	-2.11798	3.27127	0.00223575	1.82621	5
19	Csa4G431890	GO:0007010//GO:0006415//GO:0006323//GO:0006449//GO:0008053	cytoskeleton organization//translational termination//DNA packaging//regulation of translational termination//mitochondrial fusion	-	-	1246	363	496	-2.09185	4.51334	0.002252	1.82377	5
20	Csa4G056750	-	-	-	-	10805	3182	2851	-2.07665	7.63163	0.00225278	1.82375	5
21	Csa2G357200	GO:0055114//GO:0033014//GO:0006323	oxidation-reduction process//tetrapyrrole biosynthetic process//DNA packaging	-	-	1308	382	18575	-2.08832	4.58402	0.00226858	1.82126	5
22	Csa1G515470	GO:0046999	regulation of conjugation	-	-	1243	362	9277	-2.09235	4.50977	0.00228415	1.81856	5
23	Csa1G257920	GO:0006412//GO:0042254	translation//ribosome biogenesis	K02916	large subunit ribosomal protein L35	3541	1043	1841	-2.07628	6.02247	0.00229278	1.81786	5
24	Csa5G651140	GO:0006230//GO:0006206//GO:0002949	TMP biosynthetic process//pyrimidine nucleobase metabolic process//tRNA threonylcarbamoyladenosine modification	-	-	3059	900	11367	-2.0779	5.81113	0.00229547	1.81786	5
25	Csa7G452020	GO:0009452//GO:0031167//GO:0006306//GO:0001510//GO:0008152//GO:0009451//GO:0006396	7-methylguanosine RNA capping//rRNA methylation//DNA methylation//RNA methylation//metabolic process//RNA modification//RNA processing	-	-	802	233	8605	-2.09562	3.87762	0.00233896	1.81122	5
26	Csa3G133180	GO:0015992//GO:0015986//GO:0006106	proton transport//ATP synthesis coupled proton transport//fumarate metabolic process	K01728	pectate lyase	1329	390	736	-2.08141	4.6083	0.00237768	1.80463	5
27	Csa1G574810	GO:0055114	oxidation-reduction process	K01738	cysteine synthase A	519	150	18514	-2.10276	3.2494	0.00238548	1.80348	5
28	Csa4G056640	GO:0006412//GO:0042254//GO:0016032	translation//ribosome biogenesis//viral process	K09840	9-cis-epoxycarotenoid dioxygenase	2519	745	14535	-2.07034	5.53246	0.00239369	1.80238	5
29	Csa6G448110	GO:0006810	transport	-	-	40167	11954	18156	-2.06151	9.52877	0.00239967	1.80143	5
30	Csa4G303120	GO:0043087//GO:0055114//GO:0045893	regulation of GTPase activity//oxidation-reduction process//positive regulation of transcription, DNA-templated	-	-	352	101	19872	-2.11271	2.68881	0.00247166	1.7905	5
31	Csa2G022800	-	-	-	-	1227	363	10548	-2.06968	4.49544	0.00248783	1.7883	5
32	Csa6G511670	GO:0006783//GO:0015994//GO:0051028//GO:0033014	heme biosynthetic process//chlorophyll metabolic process//mRNA transport//tetrapyrrole biosynthetic process	-	-	5299	1583	3655	-2.05597	6.60783	0.00249416	1.78733	5
33	Csa1G032440	-	-	-	-	2198	653	2279	-2.06381	5.33714	0.00249558	1.78721	5
34	Csa2G351770	-	-	-	-	567	166	8902	-2.08425	3.3803	0.00260577	1.77136	5
35	Csa1G058070	-	-	-	-	752	222	3058	-2.07249	3.7893	0.00260704	1.77128	5
36	Csa2G418880	-	-	-	-	397	115	792	-2.09918	2.86442	0.00262085	1.76965	5
37	Csa6G123970	GO:0006468//GO:0009069//GO:0016310	protein phosphorylation//serine family amino acid metabolic process//phosphorylation	-	-	2054	615	20473	-2.05254	5.24161	0.00263326	1.76786	5
38	Csa4G056740	-	-	-	-	1143	341	12815	-2.05754	4.39557	0.00267284	1.7623	5
39	Csa5G154860	-	-	-	-	1043	311	15255	-2.05827	4.26346	0.00269034	1.75986	5
40	Csa7G452930	-	-	-	-	1766	531	19585	-2.04642	5.02496	0.00270646	1.75753	5
41	Csa2G049930	GO:0055085//GO:0006855//GO:0006810//GO:0015893	transmembrane transport//drug transmembrane transport//transport//drug transport	-	-	780	232	12896	-2.0617	3.84407	0.00272749	1.75496	5
42	Csa7G448730	-	-	-	-	3359	1017	13750	-2.03657	5.95408	0.002746	1.75228	5
43	Csa3G094510	GO:0055085	transmembrane transport	-	-	1207	363	22339	-2.04597	4.47636	0.00276407	1.74982	5
44	Csa3G739000	GO:0008152	metabolic process	-	-	2918	885	12071	-2.03407	5.75158	0.00280924	1.74416	5
45	Csa2G080170	-	-	K13422	transcription factor MYC2	334	97	10386	-2.09522	2.61667	0.00281172	1.74416	5
46	Csa2G408420	-	-	-	-	389	114	6139	-2.0824	2.83836	0.00281674	1.74359	5
47	Csa3G819930	GO:0006886//GO:0016192//GO:0006749//GO:0055114//GO:0006804//GO:0006979	intracellular protein transport//vesicle-mediated transport//glutathione metabolic process//oxidation-reduction process//obsolete peroxidase reaction//response to oxidative stress	-	-	754	225	12177	-2.05697	3.79614	0.00282201	1.7429	5
48	Csa5G647510	GO:0007165	signal transduction	-	-	814	244	7495	-2.05053	3.90772	0.00286649	1.73871	5
49	Csa2G299940	-	-	-	-	701	210	1619	-2.05131	3.69224	0.00286906	1.73845	5
50	Csa3G117960	GO:0006355	regulation of transcription, DNA-templated	-	-	245	71	13814	-2.09774	2.17103	0.00289	1.73581	5
51	Csa7G429630	GO:0055085	transmembrane transport	-	-	529	157	19138	-2.06454	3.28423	0.00290515	1.73379	5
52	Csa7G066280	-	-	-	-	467	138	15010	-2.07066	3.10359	0.00290858	1.73341	5
53	Csa4G291380	GO:0007264//GO:0015684	small GTPase mediated signal transduction//ferrous iron transport	-	-	1924	586	15646	-2.02789	5.15216	0.00291497	1.73297	5
54	Csa3G078250	-	-	-	-	1509	458	8856	-2.03285	4.80087	0.00291817	1.73263	5
55	Csa3G731120	-	-	-	-	278	81	16960	-2.09021	2.35391	0.00292194	1.7322	5
56	Csa3G576330	GO:0006357	regulation of transcription from RNA polymerase II promoter	-	-	1828	556	2015	-2.02984	5.07797	0.00293067	1.73116	5
57	Csa3G239860	GO:0006260//GO:0045893//GO:0019475//GO:0006275	DNA replication//positive regulation of transcription, DNA-templated//L-lysine catabolic process to acetate//regulation of DNA replication	-	-	1478	450	11707	-2.02832	4.77183	0.00294805	1.72885	5
58	Csa3G146390	-	-	-	-	513	153	9752	-2.05744	3.24139	0.00296398	1.72663	5
59	Csa7G432200	-	-	-	-	607	182	16092	-2.04993	3.48513	0.00296542	1.72658	5
60	Csa1G425910	GO:0006725	cellular aromatic compound metabolic process	K07253	phenylpyruvate tautomerase	266	77	10565	-2.09951	2.28876	0.00297537	1.72536	5
61	Csa4G002530	GO:0043065	positive regulation of apoptotic process	-	-	1648	505	9004	-2.01907	4.93064	0.00308666	1.71159	5
62	Csa3G011830	GO:0006144//GO:0006351//GO:0006206	purine nucleobase metabolic process//transcription, DNA-templated//pyrimidine nucleobase metabolic process	-	-	1233	377	1264	-2.02214	4.51177	0.00309162	1.71139	5
63	Csa3G146680	GO:0006605//GO:0006886	protein targeting//intracellular protein transport	-	-	448	134	1917	-2.05314	3.04722	0.00309185	1.71139	5
64	Csa6G495060	GO:0042967	acyl-carrier-protein biosynthetic process	-	-	239	69	96	-2.10313	2.13442	0.00309889	1.71064	5
65	Csa2G146400	GO:0008152//GO:0008209//GO:0008210//GO:0055114//GO:0006694//GO:0008207	metabolic process//androgen metabolic process//estrogen metabolic process//oxidation-reduction process//steroid biosynthetic process//C21-steroid hormone metabolic process	K08679	UDP-glucuronate 4-epimerase	5496	1700	2560	-2.00577	6.67037	0.0031224	1.70787	5
66	Csa4G003720	GO:0006810//GO:0006355	transport//regulation of transcription, DNA-templated	-	-	1436	440	6311	-2.01915	4.73209	0.00312609	1.70748	5
67	Csa6G487760	GO:0046782	regulation of viral transcription	-	-	2334	719	10875	-2.01154	5.43397	0.00313081	1.70695	5
68	Csa7G132890	-	-	-	-	2186	674	18	-2.01026	5.33976	0.00313721	1.70632	5
69	Csa3G444590	GO:0006468	protein phosphorylation	-	-	773	236	17614	-2.02405	3.83847	0.00316782	1.70287	5
70	Csa4G047340	GO:0008033//GO:0055114	tRNA processing//oxidation-reduction process	-	-	209	61	16172	-2.08713	1.94511	0.00317228	1.70264	5
71	Csa3G134710	-	-	-	-	1289	396	20425	-2.01531	4.57716	0.00317866	1.70202	5
72	Csa5G630880	GO:0016567	protein ubiquitination	-	-	718	219	7935	-2.02537	3.73187	0.00319377	1.70034	5
73	Csa2G382510	GO:0006468	protein phosphorylation	-	-	388	116	22724	-2.05363	2.84025	0.00322002	1.69704	5
74	Csa6G094760	-	-	-	-	366	109	10490	-2.05913	2.75522	0.00322312	1.69687	5
75	Csa6G043490	GO:0006886//GO:0006260//GO:0006355//GO:0006887//GO:0019079	intracellular protein transport//DNA replication//regulation of transcription, DNA-templated//exocytosis//viral genome replication	-	-	4173	1298	7242	-1.99769	6.27476	0.0032512	1.69336	5
76	Csa5G167150	GO:0006729	tetrahydrobiopterin biosynthetic process	-	-	4550	1416	5333	-1.99695	6.39967	0.00325686	1.69286	5
77	Csa6G011690	-	-	-	-	740	227	7254	-2.01718	3.77698	0.00329292	1.68845	5
78	Csa1G003510	GO:0006468	protein phosphorylation	-	-	1090	337	15904	-2.00607	4.33728	0.00333582	1.68397	5
79	Csa6G185240	GO:0006412//GO:0055114//GO:0042254	translation//oxidation-reduction process//ribosome biogenesis	-	-	1140	353	17956	-2.00388	4.40237	0.00334468	1.68294	5
80	Csa2G404780	GO:0055085	transmembrane transport	-	-	474	144	14627	-2.03078	3.13282	0.00336758	1.68011	5
81	Csa1G024240	-	-	-	-	900	278	8992	-2.00731	4.06099	0.00337387	1.67942	5
82	Csa3G127220	GO:0006355//GO:0006810//GO:0055085	regulation of transcription, DNA-templated//transport//transmembrane transport	K05665	ATP-binding cassette, subfamily C (CFTR/MRP), member 1	630	193	14771	-2.01898	3.54481	0.00337629	1.67933	5
83	Csa3G239880	GO:0006412//GO:0042254//GO:0005985//GO:0042545//GO:0005982	translation//ribosome biogenesis//sucrose metabolic process//cell wall modification//starch metabolic process	-	-	4585	1435	11351	-1.98877	6.41236	0.00337657	1.67933	5
84	Csa2G011610	GO:0006351//GO:0006260	transcription, DNA-templated//DNA replication	-	-	168	48	20390	-2.11716	1.62659	0.00338577	1.67852	5
85	Csa7G448690	-	-	-	-	2150	671	19457	-1.99274	5.31932	0.00341536	1.675	5
86	Csa5G647530	GO:0007165	signal transduction	-	-	5259	1650	16416	-1.98524	6.6109	0.00342244	1.67422	5
87	Csa1G573680	-	-	-	-	1096	340	10454	-2.00121	4.34617	0.00343995	1.67213	5
88	Csa1G095030	-	-	K02939	large subunit ribosomal protein L9	3103	972	2967	-1.98749	5.8495	0.00344648	1.67143	5
89	Csa6G362410	-	-	-	-	942	292	1900	-2.00225	4.12773	0.00346644	1.6693	5
90	Csa1G423280	-	-	-	-	340	103	14374	-2.03443	2.65412	0.00350563	1.66507	5
91	Csa6G527080	-	-	-	-	672	208	22730	-2.00416	3.64072	0.00350642	1.66507	5
92	Csa5G646700	-	-	K08916	light-harvesting complex II chlorophyll a/b binding protein 5	30263	9563	2297	-1.97501	9.13745	0.00353792	1.66169	5
93	Csa3G820510	-	-	-	-	237	71	13671	-2.04987	2.13271	0.0035718	1.65855	5
94	Novel00012	-	-	-	-	399	122	16800	-2.02128	2.88686	0.0036031	1.65539	5
95	Csa1G572980	-	-	-	-	216	64	5383	-2.06552	1.99655	0.00361196	1.65482	5
96	Csa2G074240	GO:0015979	photosynthesis	K02699	photosystem I subunit XI	31590	10034	796	-1.96756	9.20088	0.00365587	1.65032	5
97	Csa7G025200	GO:0007165//GO:0007268//GO:0006811	signal transduction//synaptic transmission//ion transport	-	-	183	54	19712	-2.071	1.75791	0.00368922	1.64675	5
98	Csa1G050280	GO:0008152	metabolic process	-	-	884	277	12042	-1.98663	4.0393	0.0036914	1.64662	5
99	Csa6G188150	GO:0030001//GO:0055085	metal ion transport//transmembrane transport	-	-	544	169	14210	-1.9987	3.33751	0.00370286	1.64551	5
100	Csa6G501250	GO:0035444//GO:0015675//GO:0009401	nickel cation transmembrane transport//nickel cation transport//phosphoenolpyruvate-dependent sugar phosphotransferase system	-	-	11432	3636	11153	-1.96562	7.73496	0.00370298	1.64551	5
101	Csa3G588540	-	-	-	-	1244	392	11173	-1.97869	4.53329	0.00371	1.64493	5
102	Csa3G172370	GO:0006952//GO:0009607	defense response//response to biotic stimulus	-	-	3247	1031	2287	-1.96793	5.91889	0.00372724	1.64317	5
103	Csa6G083030	GO:0009405	pathogenesis	-	-	295	89	9329	-2.04015	2.44895	0.00376505	1.63898	5
104	Csa4G051410	GO:0048870	cell motility	-	-	10008	3191	4102	-1.96203	7.54378	0.00376545	1.63898	5
105	Csa1G050570	-	-	-	-	417	128	16522	-2.01574	2.95144	0.00377887	1.63757	5
106	Csa6G495620	-	-	-	-	803	252	18256	-1.98439	3.90128	0.00380001	1.63551	5
107	Csa6G488360	GO:0006566//GO:0006563//GO:0006352//GO:0006355//GO:0006435//GO:0051382//GO:0006544	threonine metabolic process//L-serine metabolic process//DNA-templated transcription, initiation//regulation of transcription, DNA-templated//threonyl-tRNA aminoacylation//kinetochore assembly//glycine metabolic process	-	-	1068	337	3997	-1.97666	4.31383	0.00380705	1.63508	5
108	Csa3G819910	GO:0006979//GO:0006749//GO:0055114//GO:0006804	response to oxidative stress//glutathione metabolic process//oxidation-reduction process//obsolete peroxidase reaction	-	-	1277	404	4279	-1.97297	4.5722	0.00380868	1.63504	5
109	Csa4G051380	-	-	-	-	294	89	2767	-2.03525	2.44505	0.00383777	1.63233	5
110	Csa5G522980	-	-	-	-	478	148	4879	-2.00341	3.15038	0.0038705	1.62901	5
111	Csa3G182040	GO:0040007//GO:0008283//GO:0007165//GO:0006955	growth//cell proliferation//signal transduction//immune response	K09422	myb proto-oncogene protein, plant	304	93	13077	-2.02016	2.49611	0.00388401	1.62787	5
112	Csa3G166220	GO:0006032//GO:0016998	chitin catabolic process//cell wall macromolecule catabolic process	-	-	161	47	21950	-2.08609	1.5717	0.00388898	1.62744	5
113	Csa2G270140	GO:0000413//GO:0009405//GO:0006810//GO:0006457	protein peptidyl-prolyl isomerization//pathogenesis//transport//protein folding	-	-	404	125	730	-2.00423	2.90819	0.0039034	1.62607	5
114	Csa4G126430	GO:0006308//GO:0009307	DNA catabolic process//DNA restriction-modification system	-	-	4179	1338	17100	-1.95598	6.28529	0.00390766	1.62573	5
115	Csa1G207310	GO:0006448//GO:0006414	regulation of translational elongation//translational elongation	-	-	11975	3846	1038	-1.95156	7.80478	0.00393786	1.62275	5
116	Csa4G026260	-	-	-	-	334	103	3728	-2.00875	2.63366	0.00394144	1.62248	5
117	Csa3G901030	GO:0032780//GO:0006355//GO:0006260	negative regulation of ATPase activity//regulation of transcription, DNA-templated//DNA replication	-	-	299	92	12702	-2.01181	2.47395	0.00396678	1.62019	5
118	Csa4G646070	GO:0070588//GO:0006816	calcium ion transmembrane transport//calcium ion transport	-	-	1313	418	18241	-1.96394	4.61412	0.00398479	1.61847	5
119	Csa6G525680	GO:0055114	oxidation-reduction process	-	-	205	62	14173	-2.03586	1.92747	0.00404192	1.61316	5
120	Csa4G606030	GO:0006814//GO:0015684	sodium ion transport//ferrous iron transport	-	-	1113	355	7235	-1.96115	4.37648	0.00404898	1.613	5
121	Csa4G119270	-	-	-	-	1399	447	18190	-1.95872	4.70665	0.00405434	1.61254	5
122	Novel00133	-	-	-	-	2968	954	4431	-1.95028	5.79293	0.00406302	1.61186	5
123	Csa1G196260	-	-	-	-	336	104	23737	-2.00344	2.64331	0.00406599	1.61167	5
124	Csa5G517150	GO:0006468	protein phosphorylation	-	-	153	45	19054	-2.07516	1.50097	0.00406706	1.61167	5
125	Csa3G171840	-	-	-	-	267	82	21438	-2.01432	2.31087	0.00407093	1.61138	5
126	Csa7G420870	-	-	K02863	large subunit ribosomal protein L1	3568	1150	22331	-1.94636	6.05929	0.00408796	1.60981	5
127	Csa1G023030	GO:0010112	regulation of systemic acquired resistance	-	-	597	189	10337	-1.97156	3.47689	0.0041152	1.60766	5
128	Csa6G452010	-	-	-	-	121	35	16319	-2.09822	1.16171	0.00412167	1.6071	5
129	Csa3G134770	GO:0009847//GO:0006810	spore germination//transport	-	-	376	117	3664	-1.99595	2.80655	0.00413665	1.60577	5
130	Csa6G349840	GO:0006355	regulation of transcription, DNA-templated	-	-	551	174	7404	-1.97512	3.36071	0.00416189	1.60492	5
131	Csa3G073840	GO:0000162//GO:0009094//GO:0009073//GO:0006571	tryptophan biosynthetic process//L-phenylalanine biosynthetic process//aromatic amino acid family biosynthetic process//tyrosine biosynthetic process	K01626	3-deoxy-7-phosphoheptulonate synthase	2850	920	3740	-1.9441	5.7357	0.00416742	1.60486	5
132	Csa3G124780	-	-	-	-	667	212	12752	-1.96593	3.63772	0.0042062	1.60126	5
133	Csa7G014510	GO:0016117//GO:0055114	carotenoid biosynthetic process//oxidation-reduction process	-	-	498	157	23442	-1.97744	3.21464	0.00423423	1.59873	5
134	Csa1G269880	GO:0006468//GO:0007165	protein phosphorylation//signal transduction	-	-	13523	4394	7980	-1.93478	7.98362	0.00423493	1.59873	5
135	Csa1G042100	GO:0017038	protein import	-	-	2519	815	11569	-1.9408	5.55833	0.00425234	1.59706	5
136	Csa3G822190	GO:0006118//GO:0045454	obsolete electron transport//cell redox homeostasis	-	-	456	144	6707	-1.97494	3.08834	0.00429436	1.59328	5
137	Csa6G177440	-	-	-	-	732	234	11279	-1.95771	3.77336	0.00432017	1.59116	5
138	Csa6G181580	GO:0006468	protein phosphorylation	-	-	257	79	4710	-2.01295	2.25634	0.00437194	1.58671	5
139	Csa6G112500	-	-	-	-	2954	961	20202	-1.93291	5.78971	0.00437632	1.58639	5
140	Csa4G049070	-	-	-	-	168	50	23661	-2.05843	1.63798	0.0043799	1.58616	5
141	Csa3G221730	GO:0006811//GO:0006465//GO:0055085	ion transport//signal peptide processing//transmembrane transport	-	-	403	127	16183	-1.97778	2.90999	0.00440334	1.58396	5
142	Csa3G047880	GO:0006144//GO:0006351//GO:0006206	purine nucleobase metabolic process//transcription, DNA-templated//pyrimidine nucleobase metabolic process	K03027	DNA-directed RNA polymerases I and III subunit RPAC1	767	247	2176	-1.94712	3.84283	0.00441235	1.58319	5
143	Csa3G820520	-	-	-	-	696	223	17667	-1.95439	3.7014	0.00442285	1.58228	5
144	Csa3G132530	-	-	-	-	576	184	10056	-1.95856	3.42799	0.00443162	1.5816	5
145	Csa6G217460	GO:0006885//GO:0006812//GO:0055085	regulation of pH//cation transport//transmembrane transport	-	-	229	71	19549	-2.00035	2.09335	0.00443221	1.5816	5
146	Csa3G078280	GO:0006118	obsolete electron transport	-	-	178	54	21673	-2.03106	1.72615	0.00443727	1.58123	5
147	Csa3G588530	-	-	K00939	adenylate kinase	2664	868	18404	-1.93066	5.64115	0.00444704	1.58048	5
148	Csa5G114630	GO:0006417//GO:0016192//GO:0006886	regulation of translation//vesicle-mediated transport//intracellular protein transport	-	-	467	149	10193	-1.96012	3.12569	0.00446442	1.57918	5
149	Csa2G074280	GO:0006355	regulation of transcription, DNA-templated	K14401	cleavage and polyadenylation specificity factor subunit 1	1047	339	18277	-1.93948	4.29284	0.00448411	1.57751	5
150	Csa6G519580	-	-	-	-	378	120	8879	-1.96712	2.82006	0.00449617	1.57655	5
151	Csa3G251950	-	-	-	-	201	62	1981	-2.00744	1.90494	0.0045088	1.5756	5
152	Csa1G014320	GO:0009236	cobalamin biosynthetic process	-	-	415	132	23790	-1.96445	2.95493	0.00453476	1.57335	5
153	Csa3G599480	-	-	K11420	euchromatic histone-lysine N-methyltransferase	364	115	20167	-1.97402	2.76437	0.00455565	1.57219	5
154	Csa3G119280	-	-	-	-	116	34	1085	-2.07905	1.10537	0.00455729	1.57215	5
155	Csa5G609780	GO:0006950//GO:0006308	response to stress//DNA catabolic process	-	-	194	59	23840	-2.02772	1.85007	0.00456361	1.57167	5
156	Csa4G026850	GO:0055114//GO:0006804//GO:0006979	oxidation-reduction process//obsolete peroxidase reaction//response to oxidative stress	K00430	peroxidase	322	102	3751	-1.97004	2.58894	0.00460844	1.56802	5
157	Csa1G042820	GO:0055085	transmembrane transport	-	-	305	96	18197	-1.97916	2.50912	0.0046206	1.567	5
158	Csa7G253740	-	-	-	-	126	37	2037	-2.07672	1.22358	0.00463062	1.5665	5
159	Csa1G462040	-	-	-	-	376	119	15109	-1.97153	2.81152	0.00463094	1.5665	5
160	Csa7G420830	GO:0006508	proteolysis	-	-	787	255	2734	-1.93829	3.88174	0.0046815	1.56238	5
161	Csa4G308480	GO:0055114	oxidation-reduction process	-	-	105	30	233	-2.11525	0.956701	0.00470574	1.5605	5
162	Csa3G890070	-	-	-	-	520	168	7894	-1.94218	3.28413	0.00473021	1.55907	5
163	Novel00218	-	-	-	-	1006	329	2066	-1.92503	4.23828	0.00479015	1.55449	5
164	Csa4G036610	GO:0006468	protein phosphorylation	-	-	142	43	2841	-2.03298	1.40275	0.0047909	1.55449	5
165	Csa1G171050	GO:0005975	carbohydrate metabolic process	-	-	169	52	10304	-2.01056	1.65603	0.0047958	1.55416	5
166	Csa1G542480	GO:0008152	metabolic process	-	-	421	135	23678	-1.95277	2.97799	0.00480119	1.55379	5
167	Csa1G651640	-	-	-	-	2028	669	4620	-1.91277	5.25153	0.00483588	1.5512	5
168	Csa7G452940	GO:0006355	regulation of transcription, DNA-templated	-	-	806	263	14476	-1.92816	3.91823	0.00485656	1.54964	5
169	Csa1G042800	GO:0008152//GO:0009877//GO:0009452//GO:0008033//GO:0006480//GO:0009451//GO:0001510//GO:0006400//GO:0046500//GO:0009312//GO:0032259//GO:0006479//GO:0006554//GO:0006464	metabolic process//nodulation//7-methylguanosine RNA capping//tRNA processing//N-terminal protein amino acid methylation//RNA modification//RNA methylation//tRNA modification//S-adenosylmethionine metabolic process//oligosaccharide biosynthetic process//methylation//protein methylation//lysine catabolic process//cellular protein modification process	K05929	phosphoethanolamine N-methyltransferase	1030	338	412	-1.92012	4.27329	0.00486764	1.54877	5
170	Csa2G402640	-	-	-	-	289	92	15445	-1.96276	2.43508	0.00488516	1.54732	5
171	Csa1G423270	-	-	K01535	H+-transporting ATPase	108	31	9180	-2.10876	0.997974	0.00489143	1.54692	5
172	Csa3G180410	-	-	-	-	235	74	21593	-1.97806	2.135	0.00490926	1.54554	5
173	Csa2G385070	-	-	-	-	3315	1100	11946	-1.90438	5.96197	0.00491187	1.54543	5
174	Csa3G730180	-	-	-	-	158	48	19848	-2.02869	1.55613	0.00492026	1.54492	5
175	Csa7G405940	-	-	-	-	1892	626	20340	-1.90845	5.15234	0.00492423	1.54469	5
176	Csa1G662830	GO:0015074	DNA integration	-	-	1178	388	17717	-1.91484	4.46791	0.00494016	1.5434	5
177	Csa6G517180	GO:0006508	proteolysis	-	-	1312	433	19547	-1.912	4.6238	0.00494209	1.54335	5
178	Csa3G734320	-	-	-	-	218	68	9088	-1.99153	2.02455	0.00494968	1.5428	5
179	Csa3G853140	GO:0055114	oxidation-reduction process	-	-	426	137	12901	-1.9486	2.99584	0.00495923	1.5422	5
180	Csa5G561260	-	-	-	-	435	141	20887	-1.93728	3.02828	0.00497046	1.54145	5
181	Csa3G111230	GO:0015684//GO:0006811	ferrous iron transport//ion transport	K14538	nuclear GTP-binding protein	2791	926	17341	-1.90455	5.71379	0.00497238	1.5414	5
182	Csa7G447860	GO:0016567//GO:0032465//GO:0006915	protein ubiquitination//regulation of cytokinesis//apoptotic process	-	-	5667	1889	23734	-1.89789	6.73674	0.00500642	1.53891	5
183	Csa3G166320	GO:0006397	mRNA processing	-	-	1973	654	11348	-1.90581	5.21335	0.00500777	1.53891	5
184	Csa2G000100	GO:0042432//GO:0009058//GO:0016114//GO:0007186	indole biosynthetic process//biosynthetic process//terpenoid biosynthetic process//G-protein coupled receptor signaling pathway	-	-	611	200	14026	-1.92344	3.52024	0.00503339	1.53693	5
185	Csa3G809980	-	-	-	-	398	129	12993	-1.93726	2.9004	0.00504202	1.53642	5
186	Csa6G148210	-	-	-	-	124	37	20314	-2.05366	1.20533	0.00505153	1.53572	5
187	Csa5G140510	GO:0006508//GO:0015031//GO:0006810	proteolysis//protein transport//transport	-	-	241	76	11008	-1.97601	2.17159	0.0050764	1.53429	5
188	Csa5G135340	GO:0006284//GO:0006457//GO:0006950	base-excision repair//protein folding//response to stress	K09487	heat shock protein 90kDa beta	13558	4536	19843	-1.89263	7.99619	0.00508421	1.53397	5
189	Csa7G074850	-	-	-	-	134	40	22801	-2.05338	1.31594	0.00508781	1.53378	5
190	Csa4G083650	GO:0033617	mitochondrial respiratory chain complex IV assembly	-	-	157	48	14637	-2.01953	1.5489	0.00509343	1.53353	5
191	Csa6G301620	GO:0051252//GO:0008033	regulation of RNA metabolic process//tRNA processing	K03539	ribonuclease P/MRP protein subunit RPP1	440	143	11245	-1.93346	3.04552	0.00512563	1.53103	5
192	Csa6G133680	GO:0000917//GO:0007094//GO:0006914//GO:0043093//GO:0006355//GO:0006260//GO:0010508	barrier septum assembly//mitotic spindle assembly checkpoint//autophagy//FtsZ-dependent cytokinesis//regulation of transcription, DNA-templated//DNA replication//positive regulation of autophagy	-	-	224	71	22994	-1.96852	2.0682	0.0051298	1.5308	5
193	Csa4G337290	-	-	-	-	503	164	12927	-1.92897	3.23904	0.0051491	1.52986	5
194	Csa1G150980	-	-	-	-	187	58	17863	-1.99934	1.80316	0.00515938	1.52911	5
195	Csa6G525370	GO:0055085//GO:0007264//GO:0006810	transmembrane transport//small GTPase mediated signal transduction//transport	K05666	ATP-binding cassette, subfamily C (CFTR/MRP), member 2	2973	993	13393	-1.89491	5.80693	0.00516563	1.52871	5
196	Csa2G011560	GO:0006468	protein phosphorylation	-	-	542	177	2043	-1.92672	3.34701	0.00517217	1.52827	5
197	Csa3G238120	-	-	-	-	4116	1379	9309	-1.89052	6.27705	0.00519189	1.52685	5
198	Csa1G445860	-	-	K08912	light-harvesting complex II chlorophyll a/b binding protein 1	2641	883	23837	-1.89344	5.63647	0.00520543	1.52619	5
199	Csa3G736590	GO:0006417	regulation of translation	-	-	193	60	2270	-1.99608	1.84905	0.00522	1.52544	5
200	Csa3G644790	-	-	-	-	193	60	15340	-1.99608	1.84905	0.00522	1.52544	5
201	Csa6G499220	GO:0016567	protein ubiquitination	-	-	2314	774	4883	-1.8928	5.44599	0.00522789	1.5249	5
202	Csa6G011680	GO:0019538	protein metabolic process	-	-	604	199	19928	-1.91405	3.50562	0.00523444	1.52447	5
203	Csa4G046580	-	-	-	-	90	26	15509	-2.09854	0.741344	0.00526237	1.52239	5
204	Csa1G008510	-	-	-	-	319	103	20141	-1.94248	2.58119	0.00526558	1.52224	5
205	Csa3G852530	-	-	-	-	348	113	22555	-1.93447	2.70793	0.00528375	1.52086	5
206	Csa1G207820	GO:0006355	regulation of transcription, DNA-templated	K14484	auxin-responsive protein IAA	3173	1066	8177	-1.88651	5.90262	0.00530869	1.51893	5
207	Csa1G568550	-	-	-	-	5991	2020	7115	-1.88138	6.82045	0.00537094	1.51468	5
208	Csa1G045510	-	-	K01728	pectate lyase	116	35	4318	-2.03739	1.11361	0.00542558	1.51109	5
209	Csa3G073830	GO:0006355//GO:0007165	regulation of transcription, DNA-templated//signal transduction	K14977	(S)-ureidoglycine aminohydrolase	459	151	2956	-1.91598	3.11003	0.00543811	1.51032	5
210	Csa2G425790	GO:0006468	protein phosphorylation	-	-	136	42	21794	-2.00458	1.34687	0.00544712	1.50985	5
211	Csa6G014800	GO:0005982//GO:0030244//GO:0005985//GO:0006011	starch metabolic process//cellulose biosynthetic process//sucrose metabolic process//UDP-glucose metabolic process	-	-	14840	5021	21766	-1.87642	8.12999	0.00544831	1.50985	5
212	Csa4G046820	GO:0009058	biosynthetic process	-	-	652	217	22643	-1.89951	3.61882	0.00551063	1.50549	5
213	Csa4G627240	GO:0007283//GO:0045454//GO:0015986	spermatogenesis//cell redox homeostasis//ATP synthesis coupled proton transport	-	-	2841	960	20996	-1.87815	5.74501	0.00553969	1.50347	5
214	Csa2G034630	-	-	-	-	89	26	7322	-2.08244	0.728669	0.00558508	1.50058	5
215	Csa7G322590	GO:0015979	photosynthesis	-	-	925	310	23758	-1.88972	4.12477	0.00559815	1.49968	5
216	Csa4G509540	-	-	-	-	3039	1030	3579	-1.87382	5.8431	0.00560991	1.49889	5
217	Csa6G405910	-	-	-	-	184	58	19190	-1.97602	1.78478	0.00563416	1.49736	5
218	Csa5G146900	GO:0006032//GO:0006486	chitin catabolic process//protein glycosylation	-	-	302	98	577	-1.9352	2.50402	0.00568394	1.49423	5
219	Csa1G001490	GO:0008152	metabolic process	K01114	phospholipase C	589	197	12246	-1.89234	3.47402	0.00572373	1.49154	5
220	Csa1G042220	GO:0006508	proteolysis	-	-	1668	565	17498	-1.87455	4.97787	0.00575779	1.48918	5
221	Csa7G039230	GO:0006355//GO:0006468//GO:0009271	regulation of transcription, DNA-templated//protein phosphorylation//phage shock	-	-	1478	501	18375	-1.87348	4.80374	0.00578141	1.48787	5
222	Csa3G769610	GO:0006974//GO:0001836//GO:0006915//GO:0006810//GO:0055085//GO:0006919	cellular response to DNA damage stimulus//release of cytochrome c from mitochondria//apoptotic process//transport//transmembrane transport//activation of cysteine-type endopeptidase activity involved in apoptotic process	-	-	4597	1568	13822	-1.86468	6.442	0.00578813	1.48748	5
223	Csa6G499830	-	-	-	-	620	208	11422	-1.88799	3.54881	0.00579518	1.48707	5
224	Csa5G154780	-	-	-	-	255	83	13120	-1.93055	2.26208	0.00580058	1.48691	5
225	Csa3G627710	-	-	-	-	219	71	4571	-1.93597	2.04261	0.00580252	1.48691	5
226	Csa1G240070	-	-	K18213	proteinaceous RNase P	636	213	14069	-1.8905	3.58496	0.00580339	1.48691	5
227	Csa4G022970	-	-	-	-	92	27	4529	-2.07605	0.776851	0.00580739	1.48672	5
228	Csa3G619930	GO:0055114//GO:0006813//GO:0015940//GO:0016117//GO:0008033	oxidation-reduction process//potassium ion transport//pantothenate biosynthetic process//carotenoid biosynthetic process//tRNA processing	K11816	indole-3-pyruvate monooxygenase	138	43	23078	-1.99179	1.37031	0.0058155	1.48623	5
229	Csa6G046260	GO:0006270//GO:0006265	DNA replication initiation//DNA topological change	-	-	164	51	13220	-1.9952	1.61619	0.00583614	1.48531	5
230	Csa2G372710	-	-	-	-	813	274	13395	-1.88155	3.94055	0.0059122	1.48023	5
231	Csa6G452630	-	-	-	-	2413	824	2955	-1.86294	5.5128	0.00593904	1.47858	5
232	Csa2G248740	-	-	K01586	diaminopimelate decarboxylase	4116	1410	20922	-1.85845	6.28393	0.00595384	1.47762	5
233	Csa5G623830	-	-	-	-	698	235	2982	-1.88295	3.72055	0.00597135	1.47659	5
234	Csa1G050540	-	-	-	-	536	180	23604	-1.88643	3.33952	0.00598599	1.47573	5
235	Csa7G432460	GO:0006885//GO:0006814	regulation of pH//sodium ion transport	-	-	1567	534	12779	-1.86583	4.88969	0.00598785	1.47571	5
236	Csa7G007900	GO:0055114//GO:0008033	oxidation-reduction process//tRNA processing	-	-	1297	442	58	-1.86574	4.61709	0.00601598	1.47424	5
237	Csa7G238980	GO:0015986//GO:0007268//GO:0007217//GO:0015992//GO:0009405	ATP synthesis coupled proton transport//synaptic transmission//tachykinin receptor signaling pathway//proton transport//pathogenesis	-	-	3645	1251	1003	-1.85573	6.10924	0.00603592	1.47292	5
238	Csa4G652000	GO:0006355	regulation of transcription, DNA-templated	-	-	195	63	19521	-1.94071	1.87527	0.00605641	1.47179	5
239	Csa2G360660	-	-	-	-	632	213	19004	-1.88139	3.57783	0.00605973	1.47166	5
240	Csa7G372350	-	-	-	-	3828	1316	15165	-1.85333	6.18042	0.00609225	1.46955	5
241	Csa1G108800	GO:0008152	metabolic process	K01904	4-coumarate--CoA ligase	651	220	11628	-1.8775	3.62132	0.00609237	1.46955	5
242	Csa1G042840	GO:0000723	telomere maintenance	-	-	637	215	3213	-1.87929	3.58963	0.00612311	1.46822	5
243	Csa5G160130	GO:0006468//GO:0009069//GO:0006308//GO:0016310//GO:0009401	protein phosphorylation//serine family amino acid metabolic process//DNA catabolic process//phosphorylation//phosphoenolpyruvate-dependent sugar phosphotransferase system	-	-	3774	1299	7325	-1.85159	6.1603	0.00613888	1.46822	5
244	Csa4G124910	-	-	-	-	7954	2746	14209	-1.8473	7.23662	0.006193	1.46548	5
245	Csa1G597720	-	-	-	-	7891	2727	4617	-1.84585	7.22546	0.00623176	1.46289	5
246	Csa7G336520	-	-	-	-	146	46	20019	-1.97603	1.45399	0.00623913	1.46251	5
247	Csa7G339140	GO:0045859//GO:0007050	regulation of protein kinase activity//cell cycle arrest	-	-	113	35	6703	-1.99963	1.08397	0.00624035	1.46251	5
248	Csa7G428960	GO:0042254//GO:0006412	ribosome biogenesis//translation	K13126	polyadenylate-binding protein	3191	1101	19382	-1.84807	5.91906	0.00625132	1.46194	5
249	Csa5G522970	GO:0006487	protein N-linked glycosylation	K00737	beta-1,4-mannosyl-glycoprotein beta-1,4-N-acetylglucosaminyltransferase	2402	827	9779	-1.85111	5.50878	0.00625635	1.46185	5
250	Csa3G681150	GO:0006508//GO:0044564	proteolysis//envenomation resulting in occlusion of the pore of voltage-gated potassium channel in other organism	-	-	345	115	4203	-1.8967	2.70348	0.0063117	1.45835	5
251	Csa7G074950	GO:0055114	oxidation-reduction process	-	-	2238	772	22824	-1.84836	5.40739	0.0063122	1.45835	5
252	Csa3G076540	GO:0006486	protein glycosylation	-	-	1184	406	3822	-1.85677	4.48764	0.00631347	1.45835	5
253	Csa7G431970	GO:0019684//GO:0009767//GO:0006468	photosynthesis, light reaction//photosynthetic electron transport chain//protein phosphorylation	-	-	655	223	12342	-1.86681	3.63245	0.00639343	1.45389	5
254	Csa3G124850	-	-	-	-	434	146	2208	-1.88374	3.03631	0.00641804	1.45245	5
255	Csa6G510280	-	-	-	-	799	273	9537	-1.86177	3.91979	0.00643169	1.45164	5
256	Csa1G050200	GO:0006144//GO:0006165//GO:0006183//GO:0006241//GO:0006206//GO:0006228	purine nucleobase metabolic process//nucleoside diphosphate phosphorylation//GTP biosynthetic process//CTP biosynthetic process//pyrimidine nucleobase metabolic process//UTP biosynthetic process	K00940	nucleoside-diphosphate kinase	1446	499	13880	-1.84767	4.77778	0.00644148	1.45109	5
257	Csa3G177910	GO:0006417	regulation of translation	-	-	176	57	9538	-1.93696	1.72928	0.00662067	1.44006	5
258	Csa2G404940	-	-	-	-	326	110	12466	-1.87905	2.62585	0.00664172	1.4388	5
259	Csa1G042590	-	-	-	-	386	131	4591	-1.87093	2.87048	0.00669044	1.43629	5
260	Csa3G733320	-	-	-	-	933	322	23367	-1.84738	4.14632	0.00670451	1.4356	5
261	Csa1G269890	-	-	-	-	2011	700	11599	-1.83529	5.25603	0.00673051	1.43403	5
262	Csa2G365100	GO:0006417//GO:0034453	regulation of translation//microtubule anchoring	-	-	93	28	9573	-2.03942	0.799426	0.00674159	1.43354	5
263	Csa4G003670	-	-	-	-	3615	1265	2049	-1.82775	6.10343	0.00679373	1.43062	5
264	Csa3G118090	GO:0006457//GO:0015992//GO:0006119//GO:0055114//GO:0006118	protein folding//proton transport//oxidative phosphorylation//oxidation-reduction process//obsolete electron transport	-	-	728	251	19048	-1.84868	3.78858	0.00680426	1.4303	5
265	Csa3G881620	GO:0006479	protein methylation	K02516	protein arginine N-methyltransferase 5	1674	583	2168	-1.83449	4.99174	0.00681432	1.42977	5
266	Csa5G162030	-	-	-	-	108	34	23336	-1.97605	1.02448	0.00700953	1.41861	5
267	Csa2G000960	-	-	-	-	787	273	5818	-1.83994	3.90275	0.00703102	1.4175	5
268	Csa6G495070	GO:0045444	fat cell differentiation	-	-	1454	510	8933	-1.82418	4.79088	0.00711303	1.41268	5
269	Csa6G500670	GO:0006508	proteolysis	-	-	1916	675	1939	-1.81793	5.19008	0.00721145	1.40727	5
270	Csa6G489940	-	-	-	-	142	46	21757	-1.93599	1.42269	0.00723442	1.406	5
271	Csa7G071560	GO:0009399	nitrogen fixation	-	-	69	20	14716	-2.09198	0.367968	0.00726886	1.40416	5
272	Csa1G002100	GO:0006364	rRNA processing	K14559	U3 small nucleolar RNA-associated protein MPP10	1787	630	21136	-1.8169	5.08981	0.00729527	1.40313	5
273	Csa6G525660	GO:0055114	oxidation-reduction process	-	-	76	22	5414	-2.09456	0.503362	0.00729859	1.40304	5
274	Csa3G733860	GO:0048544//GO:0006468	recognition of pollen//protein phosphorylation	-	-	1469	518	7916	-1.81654	4.80737	0.00731435	1.40233	5
275	Csa3G483830	GO:0015979	photosynthesis	K02695	photosystem I subunit VI	15142	5379	12212	-1.80613	8.17439	0.00733721	1.40108	5
276	Csa5G607420	GO:0006144//GO:0006351//GO:0006206	purine nucleobase metabolic process//transcription, DNA-templated//pyrimidine nucleobase metabolic process	-	-	2464	872	1005	-1.81145	5.55424	0.00736035	1.40003	5
277	Csa6G344820	GO:0015979	photosynthesis	-	-	120	38	20249	-1.96806	1.176	0.00736712	1.39989	5
278	Csa7G020910	GO:0006355	regulation of transcription, DNA-templated	-	-	157	51	10787	-1.93231	1.56689	0.00736954	1.39989	5
279	Csa3G610280	-	-	-	-	132	43	22929	-1.92771	1.32027	0.00736995	1.39989	5
280	Csa1G062380	GO:0008152//GO:0045454//GO:0055114	metabolic process//cell redox homeostasis//oxidation-reduction process	K05907	adenylyl-sulfate reductase (glutathione)	145	47	8119	-1.93519	1.45271	0.00737044	1.39989	5
281	Csa2G309370	-	-	-	-	6231	2215	12262	-1.8051	6.89374	0.00741387	1.39745	5
282	Csa2G369820	-	-	-	-	414	143	22123	-1.84561	2.97672	0.00742251	1.39705	5
283	Csa4G052640	-	-	-	-	301	103	17843	-1.85872	2.51562	0.00747396	1.39602	5
284	Csa7G405820	GO:0005985//GO:0005982//GO:0042545	sucrose metabolic process//starch metabolic process//cell wall modification	K01051	pectinesterase	585	204	22010	-1.83217	3.47726	0.00748212	1.39588	5
285	Csa1G439830	GO:0055114	oxidation-reduction process	K04125	gibberellin 2-oxidase	276	94	22445	-1.8654	2.38963	0.00749034	1.39564	5
286	Csa4G630540	-	-	-	-	160	53	12932	-1.90425	1.59992	0.0074919	1.39564	5
287	Csa5G114580	GO:0008380	RNA splicing	-	-	1896	672	19378	-1.80922	5.17688	0.00752543	1.39458	5
288	Csa5G603310	-	-	-	-	400	138	21552	-1.84729	2.92687	0.00752696	1.39458	5
289	Csa1G464550	GO:0006281//GO:0006413//GO:0006446	DNA repair//translational initiation//regulation of translational initiation	K10746	exonuclease 1	66	19	16240	-2.10143	0.303765	0.00753696	1.39445	5
290	Csa3G731790	GO:0031342//GO:0006955//GO:0009636	negative regulation of cell killing//immune response//response to toxic substance	-	-	484	169	22368	-1.83014	3.20489	0.00760895	1.39075	5
291	Csa4G064640	-	-	K00799	glutathione S-transferase	418	145	18054	-1.83946	2.9919	0.00761268	1.39065	5
292	Csa1G294620	GO:0015031	protein transport	K10956	protein transport protein SEC61 subunit alpha	1927	685	3126	-1.80498	5.20121	0.00761611	1.39056	5
293	Csa3G732650	-	-	K07375	tubulin beta	12980	4640	5694	-1.79707	7.95416	0.00762562	1.39013	5
294	Novel00053	-	-	-	-	4488	1602	14305	-1.79912	6.42178	0.00763174	1.38989	5
295	Csa5G567800	-	-	-	-	836	294	7225	-1.82021	3.99412	0.0076363	1.38974	5
296	Csa4G643620	GO:0008643//GO:0006144//GO:0006171//GO:0006508	carbohydrate transport//purine nucleobase metabolic process//cAMP biosynthetic process//proteolysis	-	-	315	108	572	-1.85599	2.58153	0.00765678	1.38868	5
297	Csa4G290840	-	-	-	-	932	329	17925	-1.81481	4.15194	0.0076638	1.3885	5
298	Csa1G000010	-	-	K02942	large subunit ribosomal protein LP1	2727	974	7559	-1.79818	5.70345	0.00778315	1.38265	5
299	Csa5G642180	GO:0006144//GO:0006206//GO:0006351	purine nucleobase metabolic process//pyrimidine nucleobase metabolic process//transcription, DNA-templated	-	-	1351	481	17053	-1.80263	4.68975	0.00781339	1.38119	5
300	Csa7G395830	GO:0048544	recognition of pollen	-	-	75	22	11419	-2.07548	0.48844	0.00781633	1.38113	5
301	Csa6G519490	-	-	-	-	323	112	11639	-1.83976	2.62114	0.00783731	1.3803	5
302	Csa1G008410	GO:0019058//GO:0007017	viral life cycle//microtubule-based process	-	-	62	18	13651	-2.08881	0.218681	0.00784082	1.38024	5
303	Csa1G527920	GO:0045227	capsule polysaccharide biosynthetic process	-	-	56	16	22949	-2.1108	0.0723817	0.00784225	1.38024	5
304	Csa2G009470	GO:0055114//GO:0008152	oxidation-reduction process//metabolic process	K00131	glyceraldehyde-3-phosphate dehydrogenase (NADP+)	1368	487	18209	-1.80279	4.70774	0.00786732	1.37928	5
305	Csa4G623380	GO:0042254//GO:0006412	ribosome biogenesis//translation	K02871	large subunit ribosomal protein L13	2841	1018	8632	-1.79353	5.76355	0.00787564	1.37893	5
306	Csa3G819920	-	-	-	-	1055	376	4220	-1.80107	4.33365	0.00797017	1.37461	5
307	Csa7G433330	GO:0048544	recognition of pollen	-	-	702	249	13309	-1.80776	3.74524	0.00803318	1.37141	5
308	Csa6G486770	-	-	-	-	201	68	6404	-1.87446	1.93283	0.00806652	1.36993	5
309	Csa6G014840	-	-	-	-	223	76	6173	-1.86407	2.08396	0.00808652	1.36905	5
310	Csa1G475980	-	-	-	-	1630	584	15002	-1.7936	4.96242	0.00809123	1.36903	5
311	Csa4G052710	GO:0006355	regulation of transcription, DNA-templated	-	-	522	184	9797	-1.81657	3.31668	0.00814225	1.36647	5
312	Csa2G381650	GO:0006468//GO:0048870//GO:0009069//GO:0030001//GO:0055085//GO:0015031//GO:0006886//GO:0006914//GO:0016310//GO:0006260//GO:0006355//GO:0006810	protein phosphorylation//cell motility//serine family amino acid metabolic process//metal ion transport//transmembrane transport//protein transport//intracellular protein transport//autophagy//phosphorylation//DNA replication//regulation of transcription, DNA-templated//transport	K16241	transcription factor HY5	663	235	3087	-1.80875	3.66269	0.00814312	1.36647	5
313	Csa1G612890	-	-	-	-	155	52	7653	-1.88589	1.5585	0.00815601	1.36618	5
314	Csa3G895090	GO:0006355	regulation of transcription, DNA-templated	K14484	auxin-responsive protein IAA	395	138	8749	-1.82915	2.91277	0.00815867	1.36618	5
315	Csa4G046570	GO:0006576//GO:0007264//GO:0015684	cellular biogenic amine metabolic process//small GTPase mediated signal transduction//ferrous iron transport	-	-	847	302	13630	-1.80035	4.01738	0.00819932	1.36424	5
316	Csa2G404730	GO:0009058	biosynthetic process	K10206	LL-diaminopimelate aminotransferase	933	334	16191	-1.79461	4.158	0.00820226	1.36419	5
317	Csa7G431980	GO:0019087	transformation of host cell by virus	-	-	1065	381	20067	-1.79562	4.34846	0.00822347	1.36317	5
318	Csa4G331590	GO:0006468//GO:0007165	protein phosphorylation//signal transduction	-	-	2326	838	7502	-1.78567	5.47689	0.00824022	1.3625	5
319	Csa5G220400	GO:0071805//GO:0006813	potassium ion transmembrane transport//potassium ion transport	-	-	1070	384	5850	-1.79107	4.35624	0.00830018	1.35957	5
320	Csa6G410630	-	-	-	-	434	153	6285	-1.81624	3.05108	0.00832503	1.35848	5
321	Csa5G198220	GO:0006013//GO:0005975//GO:0006098//GO:0015976//GO:0006094//GO:0006096//GO:0006000	mannose metabolic process//carbohydrate metabolic process//pentose-phosphate shunt//carbon utilization//gluconeogenesis//glycolytic process//fructose metabolic process	K01100	sedoheptulose-bisphosphatase	11047	4008	6908	-1.77567	7.72636	0.00834201	1.35792	5
322	Csa2G258720	GO:0009733	response to auxin	K14488	SAUR family protein	74	23	21869	-1.99241	0.486258	0.00837412	1.35657	5
323	Csa2G338880	GO:0015992//GO:0006118//GO:0019064//GO:0006119//GO:0055114//GO:0006468	proton transport//obsolete electron transport//fusion of virus membrane with host plasma membrane//oxidative phosphorylation//oxidation-reduction process//protein phosphorylation	-	-	1338	482	15933	-1.78569	4.67962	0.00837636	1.35656	5
324	Csa6G446410	GO:0006355//GO:0006352	regulation of transcription, DNA-templated//DNA-templated transcription, initiation	-	-	2588	936	13917	-1.78011	5.63206	0.00840614	1.35513	5
325	Csa6G496380	GO:0006355	regulation of transcription, DNA-templated	-	-	402	142	15942	-1.8133	2.94156	0.0084103	1.35512	5
326	Csa6G150580	GO:0006355	regulation of transcription, DNA-templated	-	-	4082	1481	9782	-1.77562	6.2903	0.00842491	1.35448	5
327	Csa5G598100	-	-	-	-	810	290	15454	-1.79439	3.95437	0.00843253	1.35419	5
328	Csa6G511640	-	-	-	-	374	132	23544	-1.81442	2.83749	0.00843968	1.35393	5
329	Csa5G421370	-	-	K14494	DELLA protein	3498	1270	1588	-1.7746	6.06785	0.00848201	1.35229	5
330	Novel00647	-	-	-	-	126	42	23366	-1.8945	1.26108	0.00850871	1.35109	5
331	Csa6G110840	-	-	-	-	61	18	21144	-2.06539	0.20055	0.00851169	1.35109	5
332	Csa3G778270	GO:0055114//GO:0008210//GO:0008152//GO:0008209//GO:0008207//GO:0006694	oxidation-reduction process//estrogen metabolic process//metabolic process//androgen metabolic process//C21-steroid hormone metabolic process//steroid biosynthetic process	-	-	2536	921	7041	-1.77413	5.60414	0.00858808	1.34767	5
333	Csa1G050250	GO:0009085//GO:0009089//GO:0055114	lysine biosynthetic process//lysine biosynthetic process via diaminopimelate//oxidation-reduction process	K00134	glyceraldehyde 3-phosphate dehydrogenase	7754	2826	17400	-1.76914	7.21725	0.00859108	1.34767	5
334	Csa3G062590	GO:0006355	regulation of transcription, DNA-templated	-	-	1146	414	7005	-1.78157	4.45728	0.00859223	1.34767	5
335	Csa6G465000	-	-	-	-	92	29	3207	-1.97346	0.79757	0.00867949	1.34368	5
336	Csa7G432360	GO:0006094//GO:0015979	gluconeogenesis//photosynthesis	-	-	11517	4210	22064	-1.76485	7.78892	0.00872169	1.34168	5
337	Csa5G196580	GO:0008152	metabolic process	-	-	284	100	1612	-1.81747	2.44124	0.00875056	1.34088	5
338	Csa4G334670	GO:0006468	protein phosphorylation	-	-	655	236	10709	-1.78511	3.65052	0.00875755	1.34074	5
339	Csa1G024250	GO:0006355//GO:0006351	regulation of transcription, DNA-templated//transcription, DNA-templated	-	-	223	77	4988	-1.84525	2.08809	0.00876781	1.34034	5
340	Csa1G629200	-	-	K07375	tubulin beta	638	230	16505	-1.78431	3.61283	0.00890669	1.33436	5
341	Csa7G450640	GO:0006810//GO:0044564//GO:0007264//GO:0006355//GO:0006576//GO:0006614//GO:0006281//GO:0006310//GO:0002949	transport//envenomation resulting in occlusion of the pore of voltage-gated potassium channel in other organism//small GTPase mediated signal transduction//regulation of transcription, DNA-templated//cellular biogenic amine metabolic process//SRP-dependent cotranslational protein targeting to membrane//DNA repair//DNA recombination//tRNA threonylcarbamoyladenosine modification	K14572	midasin	5438	1993	5615	-1.76107	6.70731	0.00891165	1.33433	5
342	Csa3G119690	GO:0006541	glutamine metabolic process	-	-	5614	2061	6586	-1.75862	6.75381	0.00899859	1.33033	5
343	Csa4G285700	-	-	-	-	464	166	11981	-1.79509	3.15199	0.00902091	1.32946	5
344	Csa5G315370	GO:0007128//GO:0006355//GO:0009725//GO:0007130//GO:0005975//GO:0070193	meiotic prophase I//regulation of transcription, DNA-templated//response to hormone//synaptonemal complex assembly//carbohydrate metabolic process//synaptonemal complex organization	-	-	1512	552	22162	-1.76647	4.86021	0.00902752	1.32925	5
345	Csa5G549170	GO:0000160//GO:0016310//GO:0007165	phosphorelay signal transduction system//phosphorylation//signal transduction	K14489	arabidopsis histidine kinase 2/3/4 (cytokinin receptor)	2882	1059	23713	-1.75724	5.79243	0.0091438	1.32464	5
346	Csa6G111370	GO:0006950//GO:0006457	response to stress//protein folding	K09487	heat shock protein 90kDa beta	4045	1489	17866	-1.75471	6.28192	0.00918313	1.32305	5
347	Csa3G134600	-	-	-	-	45	13	15390	-2.0927	-0.226961	0.0091868	1.32305	5
348	Csa3G019400	GO:0006355	regulation of transcription, DNA-templated	-	-	76	24	15674	-1.96978	0.528489	0.00922163	1.32305	5
349	Csa3G746620	GO:0055085//GO:0006810	transmembrane transport//transport	-	-	215	75	23719	-1.83047	2.03899	0.00925107	1.32195	5
350	Csa4G043890	GO:0006355	regulation of transcription, DNA-templated	-	-	598	216	8045	-1.78147	3.52024	0.0092589	1.32172	5
351	Csa3G707170	GO:0055114//GO:0006098//GO:0006749//GO:0006310//GO:0006006//GO:0006281	oxidation-reduction process//pentose-phosphate shunt//glutathione metabolic process//DNA recombination//glucose metabolic process//DNA repair	-	-	157	54	47	-1.85007	1.58466	0.0092644	1.32168	5
352	Csa7G070220	GO:0008152	metabolic process	-	-	2407	885	9808	-1.75633	5.53291	0.00927639	1.32126	5
353	CsaUNG033670	GO:0006355	regulation of transcription, DNA-templated	-	-	1182	433	14090	-1.76147	4.50642	0.00930623	1.32003	5
354	Csa3G038090	GO:0055085	transmembrane transport	-	-	368	132	21854	-1.7911	2.81948	0.00932367	1.31943	5
355	Csa3G285550	-	-	-	-	513	185	2747	-1.78367	3.29904	0.00934206	1.31878	5
356	Csa5G157980	GO:0016567	protein ubiquitination	-	-	151	51	10595	-1.87614	1.52327	0.0093493	1.31855	5
357	Csa7G451910	GO:0006810//GO:0006355//GO:0055085//GO:0006777	transport//regulation of transcription, DNA-templated//transmembrane transport//Mo-molybdopterin cofactor biosynthetic process	-	-	1557	572	17672	-1.75744	4.90455	0.00936385	1.31798	5
358	Csa2G271450	GO:0043039//GO:0006418//GO:0006425	tRNA aminoacylation//tRNA aminoacylation for protein translation//glutaminyl-tRNA aminoacylation	K01886	glutaminyl-tRNA synthetase	2309	851	11205	-1.75288	5.47376	0.00937985	1.31743	5
359	Csa5G647490	GO:0045454//GO:0055114	cell redox homeostasis//oxidation-reduction process	-	-	963	353	13666	-1.76048	4.21134	0.00941844	1.31587	5
360	Csa2G361450	-	-	K14503	brassinosteroid resistant 1/2	935	342	14232	-1.76356	4.16812	0.00946292	1.31461	5
361	Csa1G165230	GO:0006355	regulation of transcription, DNA-templated	-	-	154	53	12245	-1.84915	1.55729	0.00946403	1.31461	5
362	Csa1G086910	-	-	-	-	929	340	6362	-1.76274	4.15903	0.00947918	1.31402	5
363	Csa7G074860	GO:0043985	histone H4-R3 methylation	-	-	259	92	9755	-1.8047	2.31181	0.00952905	1.31205	5
364	Csa4G638410	GO:0055114	oxidation-reduction process	K04122	ent-kaurene oxidase	351	126	5084	-1.78993	2.75175	0.0096357	1.30753	5
365	Csa2G238760	GO:0016567	protein ubiquitination	-	-	714	261	16358	-1.76434	3.77946	0.00963979	1.30753	5
366	Csa3G081340	-	-	-	-	537	195	14396	-1.77373	3.36711	0.00964038	1.30753	5
367	Csa5G523130	-	-	-	-	255	90	5284	-1.81392	2.28741	0.00965715	1.30688	5
368	Csa4G646410	-	-	-	-	177	62	14071	-1.82411	1.76188	0.00969768	1.30537	5
369	Csa3G810530	-	-	-	-	3357	1248	22594	-1.74045	6.01631	0.00976425	1.30291	5
370	Csa2G033370	-	-	-	-	828	305	8282	-1.75337	3.99535	0.00977621	1.3029	5
371	Csa6G516950	GO:0009584//GO:0006359//GO:0006355//GO:0018298	detection of visible light//regulation of transcription from RNA polymerase III promoter//regulation of transcription, DNA-templated//protein-chromophore linkage	-	-	135	46	10437	-1.86311	1.36626	0.00978152	1.30277	5
372	Csa5G579560	-	-	-	-	171	59	12329	-1.84577	1.70772	0.00979232	1.3025	5
373	Csa3G738980	GO:0006886//GO:0006888//GO:0009069//GO:0007178//GO:0006468//GO:0016310	intracellular protein transport//ER to Golgi vesicle-mediated transport//serine family amino acid metabolic process//transmembrane receptor protein serine/threonine kinase signaling pathway//protein phosphorylation//phosphorylation	-	-	1049	387	17007	-1.75125	4.33672	0.00979949	1.30228	5
1	Csa1G051620	GO:0006355//GO:0055085//GO:0016255//GO:0043087//GO:0030001//GO:0006811	regulation of transcription, DNA-templated//transmembrane transport//attachment of GPI anchor to protein//regulation of GTPase activity//metal ion transport//ion transport	-	-	6142	659	14484	-3.53309	6.62925	1.02022e-06	4.70135	6
2	Csa5G153020	GO:0006810	transport	-	-	7466	803	5143	-3.52964	6.91115	1.02581e-06	4.69938	6
3	Csa7G075590	GO:0055114//GO:0030416	oxidation-reduction process//methylamine metabolic process	K01723	hydroperoxide dehydratase	4585	494	6552	-3.52698	6.20797	1.08235e-06	4.68237	6
4	Csa1G013210	GO:0015979	photosynthesis	-	-	2450	265	20809	-3.52104	5.30437	1.1906e-06	4.64369	6
5	Csa5G174560	-	-	-	-	3180	346	3891	-3.51266	5.68126	1.21743e-06	4.63479	6
6	Csa3G176320	-	-	-	-	2688	292	4875	-3.51488	5.4386	1.24919e-06	4.62707	6
7	Csa3G121690	GO:0006468	protein phosphorylation	-	-	1506	163	19245	-3.51967	4.60252	1.35435e-06	4.59693	6
8	Csa3G889920	GO:0042262	DNA protection	-	-	5052	566	4901	-3.47067	6.35248	1.47794e-06	4.56354	6
9	Csa3G159430	-	-	-	-	1026	111	17569	-3.51976	4.04897	1.48801e-06	4.56134	6
10	Csa4G664370	-	-	-	-	4926	556	974	-3.45994	6.31693	1.60105e-06	4.5355	6
11	Csa3G165630	-	-	-	-	830	90	16736	-3.5161	3.74355	1.61721e-06	4.53261	6
12	Csa5G168740	-	-	-	-	1033	113	17373	-3.50384	4.06007	1.64786e-06	4.52555	6
13	Csa5G222990	GO:0009405//GO:0006468	pathogenesis//protein phosphorylation	-	-	741	81	23539	-3.50424	3.58096	1.8432e-06	4.48276	6
14	Csa1G701280	GO:0006468	protein phosphorylation	-	-	921	102	18364	-3.48586	3.89604	1.88362e-06	4.47479	6
15	Csa3G098560	-	-	-	-	1004	112	6125	-3.47557	4.02133	1.92947e-06	4.46542	6
16	Csa4G047910	-	-	-	-	1160	131	12824	-3.45811	4.23108	2.03472e-06	4.44344	6
17	Csa6G012240	-	-	-	-	786	87	3755	-3.48636	3.66744	2.09235e-06	4.43346	6
18	Csa3G819900	-	-	-	-	746	83	10473	-3.47881	3.59275	2.15142e-06	4.42352	6
19	Csa3G790960	GO:0008152	metabolic process	-	-	621	68	16426	-3.50132	3.3265	2.20817e-06	4.41292	6
20	Novel00095	-	-	-	-	593	65	6972	-3.49973	3.26012	2.22251e-06	4.41117	6
21	Csa3G134590	-	-	-	-	1241	143	4727	-3.42916	4.33088	2.37214e-06	4.385	6
22	Csa1G587970	GO:0006355	regulation of transcription, DNA-templated	-	-	1200	139	7614	-3.42158	4.28307	2.43847e-06	4.37443	6
23	Csa3G002640	GO:0006810	transport	-	-	1588	185	17138	-3.41364	4.68783	2.47682e-06	4.36871	6
24	Csa5G202330	GO:0019068//GO:0055114	virion assembly//oxidation-reduction process	K09588	cytochrome P450, family 90, subfamily A, polypeptide 1	1335	155	2146	-3.41834	4.43711	2.51467e-06	4.36283	6
25	Csa4G047870	GO:0007018//GO:0007017	microtubule-based movement//microtubule-based process	-	-	1424	167	9264	-3.40395	4.53144	2.70081e-06	4.33461	6
26	Csa5G146950	-	-	-	-	20823	2528	4484	-3.35505	8.40561	2.7376e-06	4.32943	6
27	Csa4G113150	GO:0006351//GO:0006206//GO:0006144//GO:0031110//GO:0007067//GO:0006886//GO:0043093//GO:0007059//GO:0000090//GO:0000917//GO:0006457//GO:0051301//GO:0006260	transcription, DNA-templated//pyrimidine nucleobase metabolic process//purine nucleobase metabolic process//regulation of microtubule polymerization or depolymerization//mitotic nuclear division//intracellular protein transport//FtsZ-dependent cytokinesis//chromosome segregation//mitotic anaphase//barrier septum assembly//protein folding//cell division//DNA replication	-	-	4127	496	22269	-3.36932	6.06941	2.74061e-06	4.3293	6
28	Csa2G006230	GO:0006355	regulation of transcription, DNA-templated	-	-	2696	326	5028	-3.36033	5.45599	2.99031e-06	4.29661	6
29	Csa7G209030	GO:0009089//GO:0009085//GO:0055114	lysine biosynthetic process via diaminopimelate//lysine biosynthetic process//oxidation-reduction process	K00215	4-hydroxy-tetrahydrodipicolinate reductase	1267	151	16438	-3.38061	4.36499	3.06281e-06	4.28758	6
30	Csa2G011420	GO:0006355	regulation of transcription, DNA-templated	K14484	auxin-responsive protein IAA	1333	160	5768	-3.37041	4.43913	3.1977e-06	4.27125	6
31	Csa1G074920	-	-	-	-	1231	148	5429	-3.36795	4.32454	3.24891e-06	4.26503	6
32	Csa1G031740	-	-	-	-	761	89	19157	-3.40699	3.62755	3.34882e-06	4.25323	6
33	Csa1G507470	-	-	-	-	1097	132	10764	-3.36659	4.15845	3.47166e-06	4.23995	6
34	Csa1G630330	-	-	K08909	light-harvesting complex I chlorophyll a/b binding protein 3	24501	3066	19491	-3.31136	8.64422	3.52144e-06	4.23511	6
35	Csa3G236550	GO:0015979//GO:0009306//GO:0019684	photosynthesis//protein secretion//photosynthesis, light reaction	-	-	9332	1171	5365	-3.3073	7.25203	3.65304e-06	4.22019	6
36	Csa1G181260	-	-	-	-	1991	246	2837	-3.32904	5.02153	3.69205e-06	4.21624	6
37	Csa3G002750	-	-	-	-	504	58	7726	-3.42918	3.03166	3.731e-06	4.21235	6
38	Csa7G000520	-	-	-	-	5703	716	6318	-3.30645	6.54167	3.81262e-06	4.20372	6
39	Csa1G554560	GO:0015976//GO:0006098//GO:0009052	carbon utilization//pentose-phosphate shunt//pentose-phosphate shunt, non-oxidative branch	K01807	ribose 5-phosphate isomerase A	1149	141	6631	-3.33834	4.22777	3.98682e-06	4.18721	6
40	Csa3G151460	GO:0009085//GO:0008207//GO:0006694//GO:0009089//GO:0055114//GO:0008210//GO:0008209//GO:0008152	lysine biosynthetic process//C21-steroid hormone metabolic process//steroid biosynthetic process//lysine biosynthetic process via diaminopimelate//oxidation-reduction process//estrogen metabolic process//androgen metabolic process//metabolic process	K19073	divinyl chlorophyllide a 8-vinyl-reductase	1720	214	6652	-3.31889	4.81141	4.12678e-06	4.17289	6
41	Csa4G649640	GO:0042967//GO:0008610//GO:0006633	acyl-carrier-protein biosynthetic process//lipid biosynthetic process//fatty acid biosynthetic process	K15397	3-ketoacyl-CoA synthase	2201	277	23681	-3.30256	5.1686	4.2534e-06	4.16043	6
42	Csa1G690240	GO:0006355	regulation of transcription, DNA-templated	K14484	auxin-responsive protein IAA	1068	132	22074	-3.32795	4.12329	4.32679e-06	4.15399	6
43	Csa5G589390	-	-	K08908	light-harvesting complex I chlorophyll a/b binding protein 2	24342	3124	8328	-3.27493	8.6382	4.3452e-06	4.1528	6
44	Csa1G005650	-	-	-	-	1473	184	14240	-3.31301	4.58835	4.41115e-06	4.14764	6
45	Csa4G308640	-	-	K13946	auxin influx carrier (AUX1 LAX family)	918	113	6998	-3.33359	3.90452	4.41378e-06	4.14764	6
46	Csa3G734070	-	-	-	-	882	108	22849	-3.34109	3.84616	4.46511e-06	4.1436	6
47	Csa5G440130	GO:0055114//GO:0006813//GO:0006118	oxidation-reduction process//potassium ion transport//obsolete electron transport	-	-	665	81	16117	-3.34814	3.43835	4.5098e-06	4.14058	6
48	Csa4G000580	-	-	K07374	tubulin alpha	40456	5276	3362	-3.25181	9.37328	4.94701e-06	4.10591	6
49	Csa2G010170	-	-	-	-	504	61	2629	-3.3566	3.03804	4.9608e-06	4.10502	6
50	Csa1G071120	GO:0015893//GO:0006810//GO:0006855//GO:0055085	drug transport//transport//drug transmembrane transport//transmembrane transport	-	-	810	101	724	-3.31479	3.72577	5.04729e-06	4.09848	6
51	Csa5G609710	-	-	K01602	ribulose-bisphosphate carboxylase small chain	192745	25275	6166	-3.24391	11.6263	5.15695e-06	4.09074	6
52	Csa3G113400	GO:0055114	oxidation-reduction process	-	-	2488	321	18266	-3.26679	5.34874	5.19562e-06	4.08814	6
53	Csa5G601570	GO:0006730//GO:0055114//GO:0006807	one-carbon metabolic process//oxidation-reduction process//nitrogen compound metabolic process	-	-	1965	253	1825	-3.26962	5.00807	5.30759e-06	4.07952	6
54	Csa2G079660	GO:0015979	photosynthesis	K02693	photosystem I subunit IV	23235	3068	10970	-3.23388	8.57494	5.502e-06	4.06548	6
55	Csa5G606500	GO:0006952//GO:0042157	defense response//lipoprotein metabolic process	-	-	303	35	22613	-3.42173	2.29947	5.54557e-06	4.06238	6
56	Csa7G039260	GO:0007304	chorion-containing eggshell formation	-	-	9138	1206	16053	-3.23451	7.22856	5.55232e-06	4.06217	6
57	Csa3G061520	-	-	-	-	1752	228	8648	-3.25412	4.84404	5.79394e-06	4.04398	6
58	Csa3G640640	GO:0008152	metabolic process	-	-	275	31	5406	-3.45625	2.157	5.95964e-06	4.03205	6
59	Csa4G304230	-	-	-	-	1550	202	20101	-3.25196	4.66755	6.08036e-06	4.02398	6
60	Csa7G006250	-	-	-	-	307	36	1507	-3.40016	2.32023	6.1573e-06	4.01915	6
61	Csa6G191550	-	-	-	-	265	30	9805	-3.44993	2.10426	6.23587e-06	4.01459	6
62	Csa2G326460	GO:0015886//GO:0006547//GO:0017004//GO:0000105	heme transport//histidine metabolic process//cytochrome complex assembly//histidine biosynthetic process	K01728	pectate lyase	838	107	19413	-3.28067	3.77794	6.272e-06	4.01239	6
63	Csa3G881760	GO:0006468	protein phosphorylation	-	-	348	42	21038	-3.35935	2.5043	6.35376e-06	4.00834	6
64	Csa5G505780	GO:0015979	photosynthesis	-	-	363	44	10471	-3.35331	2.56561	6.55086e-06	3.99664	6
65	Csa6G042370	-	-	-	-	1600	211	10328	-3.23492	4.71498	6.61236e-06	3.99289	6
66	Csa7G432090	GO:0006468	protein phosphorylation	-	-	346	42	16886	-3.35103	2.49675	6.62736e-06	3.99229	6
67	Csa7G451920	GO:0008152	metabolic process	K13248	pyridoxal phosphate phosphatase PHOSPHO2	676	86	3792	-3.28554	3.46776	6.63115e-06	3.99229	6
68	Csa6G006850	GO:0007165//GO:0006955//GO:0008283//GO:0030683//GO:0040007//GO:0006629	signal transduction//immune response//cell proliferation//evasion or tolerance by virus of host immune response//growth//lipid metabolic process	-	-	2633	351	12165	-3.21966	5.43496	6.74689e-06	3.9854	6
69	Csa4G011100	GO:0006144//GO:0006182//GO:0046039	purine nucleobase metabolic process//cGMP biosynthetic process//GTP metabolic process	-	-	622	80	19444	-3.26961	3.34926	7.01828e-06	3.97042	6
70	Csa2G000630	-	-	-	-	612	78	21484	-3.2827	3.32466	7.17667e-06	3.9623	6
71	Csa6G108460	GO:0051252//GO:0006397	regulation of RNA metabolic process//mRNA processing	-	-	334	40	18387	-3.37028	2.44421	7.19547e-06	3.96147	6
72	Csa3G144140	GO:0006633//GO:0008610//GO:0042967	fatty acid biosynthetic process//lipid biosynthetic process//acyl-carrier-protein biosynthetic process	K15397	3-ketoacyl-CoA synthase	1680	224	16280	-3.2191	4.78688	7.25557e-06	3.95817	6
73	Csa5G590000	GO:0006468	protein phosphorylation	-	-	464	58	13022	-3.30991	2.92316	7.29224e-06	3.95629	6
74	Csa1G009770	GO:0016117//GO:0008033//GO:0055114	carotenoid biosynthetic process//tRNA processing//oxidation-reduction process	K10960	geranylgeranyl reductase	12024	1643	10712	-3.18441	7.62941	7.3512e-06	3.9531	6
75	CsaUNG000010	GO:0006810//GO:0055085	transport//transmembrane transport	-	-	1383	184	18708	-3.22206	4.50601	7.40261e-06	3.95099	6
76	Csa3G911280	-	-	-	-	382	47	13698	-3.33202	2.64101	7.43496e-06	3.94941	6
77	Csa4G638370	-	-	-	-	2619	355	4501	-3.19563	5.42962	7.59629e-06	3.941	6
78	Csa6G513790	-	-	-	-	624	81	19081	-3.25635	3.35515	7.62782e-06	3.93982	6
79	Csa6G396650	-	-	-	-	478	60	10680	-3.30399	2.96653	7.65578e-06	3.93854	6
80	Csa3G778360	-	-	-	-	494	63	2181	-3.28125	3.0161	7.66499e-06	3.93832	6
81	Csa3G889940	-	-	-	-	1326	178	15005	-3.20914	4.44657	7.80516e-06	3.93136	6
82	Csa1G599510	-	-	-	-	1682	228	3522	-3.1953	4.79093	8.0958e-06	3.91707	6
83	Csa1G422470	GO:0006073//GO:0005975	cellular glucan metabolic process//carbohydrate metabolic process	K14504	xyloglucan:xyloglucosyl transferase TCH4	892	118	18164	-3.22975	3.87284	8.16251e-06	3.91466	6
84	Csa4G098710	-	-	-	-	664	87	11642	-3.24305	3.44598	8.4386e-06	3.90142	6
85	Csa3G222800	GO:0006118	obsolete electron transport	K02639	ferredoxin	43725	6118	11791	-3.1503	9.49534	8.82207e-06	3.88363	6
86	Csa6G067390	GO:0008152//GO:0016114//GO:0006694	metabolic process//terpenoid biosynthetic process//steroid biosynthetic process	K01662	1-deoxy-D-xylulose-5-phosphate synthase	8130	1135	19562	-3.15341	7.06794	8.82813e-06	3.88363	6
87	Csa3G822440	GO:0006355	regulation of transcription, DNA-templated	-	-	429	55	21949	-3.27323	2.81361	8.8749e-06	3.88164	6
88	Csa2G359890	-	-	-	-	924	125	14531	-3.19755	3.92682	9.45627e-06	3.85652	6
89	Csa1G007830	GO:0016192//GO:0006886	vesicle-mediated transport//intracellular protein transport	-	-	860	116	12944	-3.20168	3.82291	9.50317e-06	3.85562	6
90	Csa3G865330	GO:0046486//GO:0005975//GO:0006687//GO:0006012//GO:0006027	glycerolipid metabolic process//carbohydrate metabolic process//glycosphingolipid metabolic process//galactose metabolic process//glycosaminoglycan catabolic process	-	-	3734	525	19800	-3.143	5.94654	9.96836e-06	3.83656	6
91	Csa3G736610	GO:0016567	protein ubiquitination	-	-	321	41	21464	-3.27752	2.39562	1.00339e-05	3.83431	6
92	Csa7G044950	-	-	-	-	897	123	13593	-3.17801	3.886	1.04513e-05	3.81809	6
93	Csa4G638340	GO:0008152//GO:0055114	metabolic process//oxidation-reduction process	K00218	protochlorophyllide reductase	11163	1595	880	-3.11999	7.52874	1.05966e-05	3.81268	6
94	Csa7G044240	GO:0006260//GO:0006355	DNA replication//regulation of transcription, DNA-templated	-	-	1541	216	17761	-3.14695	4.66951	1.06274e-05	3.81172	6
95	Csa5G517900	-	-	-	-	451	59	16904	-3.24432	2.88842	1.06613e-05	3.81063	6
96	Csa1G435710	-	-	-	-	279	35	14092	-3.30272	2.19149	1.08916e-05	3.80223	6
97	Csa2G147920	-	-	-	-	457	61	13615	-3.2154	2.91028	1.09487e-05	3.80114	6
98	Csa2G270750	GO:0007264	small GTPase mediated signal transduction	K04392	Ras-related C3 botulinum toxin substrate 1	3453	492	5991	-3.12377	5.83565	1.10882e-05	3.79622	6
99	Csa2G000360	GO:0008033//GO:0016117//GO:0055114//GO:0015986//GO:0015992	tRNA processing//carotenoid biosynthetic process//oxidation-reduction process//ATP synthesis coupled proton transport//proton transport	K06444	lycopene epsilon-cyclase	1858	262	16012	-3.13844	4.94019	1.11085e-05	3.79572	6
100	Csa3G646510	GO:0009733//GO:0019079//GO:0006260	response to auxin//viral genome replication//DNA replication	-	-	222	27	13923	-3.34588	1.85898	1.16883e-05	3.77567	6
101	Csa6G483300	GO:0015979//GO:0042274	photosynthesis//ribosomal small subunit biogenesis	K02701	photosystem I subunit PsaN	10141	1478	20235	-3.09137	7.3932	1.24662e-05	3.74972	6
102	Csa3G239280	-	-	-	-	1318	188	3323	-3.12161	4.44666	1.25932e-05	3.74561	6
103	Csa3G838690	GO:0006468	protein phosphorylation	-	-	258	33	19643	-3.27442	2.08163	1.2723e-05	3.74231	6
104	Csa6G525520	GO:0015694//GO:0006468	mercury ion transport//protein phosphorylation	-	-	1809	260	21485	-3.11094	4.90448	1.28573e-05	3.73862	6
105	Csa5G612840	GO:0005975	carbohydrate metabolic process	K05349	beta-glucosidase	318	42	5653	-3.22933	2.38676	1.30396e-05	3.73452	6
106	Csa3G406040	GO:0007010	cytoskeleton organization	-	-	470	64	18177	-3.18675	2.95353	1.31317e-05	3.73175	6
107	Csa5G603910	GO:0006231//GO:0006206//GO:0000160	dTMP biosynthetic process//pyrimidine nucleobase metabolic process//phosphorelay signal transduction system	K14492	two-component response regulator ARR-A family	4984	730	564	-3.0841	6.36919	1.35557e-05	3.71996	6
108	Csa1G604040	GO:0055114//GO:0009117//GO:0006012//GO:0006413//GO:0006446	oxidation-reduction process//nucleotide metabolic process//galactose metabolic process//translational initiation//regulation of translational initiation	K00423	L-ascorbate oxidase	1540	222	22781	-3.10651	4.67274	1.35953e-05	3.71898	6
109	Csa3G689280	GO:0006464//GO:0006479//GO:0006694//GO:0008152//GO:0046500	cellular protein modification process//protein methylation//steroid biosynthetic process//metabolic process//S-adenosylmethionine metabolic process	K00559	sterol 24-C-methyltransferase	20750	3064	5756	-3.07257	8.42807	1.37291e-05	3.71501	6
110	Csa3G821560	GO:0045444	fat cell differentiation	-	-	3582	526	6635	-3.0803	5.8931	1.41885e-05	3.70185	6
111	Csa6G526310	GO:0006508	proteolysis	-	-	178	22	16568	-3.32116	1.54423	1.47144e-05	3.68965	6
112	Csa5G603290	GO:0043039	tRNA aminoacylation	-	-	762	109	3855	-3.11685	3.65708	1.47364e-05	3.68965	6
113	Csa4G436980	GO:0000160	phosphorelay signal transduction system	K14492	two-component response regulator ARR-A family	1494	218	9778	-3.08898	4.63084	1.47785e-05	3.68869	6
114	Csa4G008800	GO:0006508	proteolysis	-	-	567	79	11065	-3.15419	3.22717	1.4976e-05	3.68349	6
115	Csa7G070810	GO:0006289//GO:0015979	nucleotide-excision repair//photosynthesis	-	-	237	30	10582	-3.28889	1.95822	1.51917e-05	3.6784	6
116	Csa5G158480	-	-	-	-	468	65	21792	-3.15828	2.95026	1.53973e-05	3.67284	6
117	Csa5G605760	-	-	-	-	4518	672	19194	-3.0619	6.22995	1.54493e-05	3.67166	6
118	Csa6G217470	-	-	-	-	311	42	13894	-3.19723	2.3579	1.56454e-05	3.66702	6
119	Csa2G348900	GO:0006468	protein phosphorylation	-	-	2700	400	15943	-3.06745	5.48672	1.56638e-05	3.66679	6
120	Csa2G404800	-	-	-	-	310	42	2083	-3.19258	2.35373	1.60095e-05	3.6587	6
121	Csa4G293260	GO:0030001	metal ion transport	-	-	369	50	1592	-3.19307	2.60445	1.6044e-05	3.65805	6
122	Csa6G040600	-	-	-	-	309	42	10816	-3.18792	2.34955	1.63829e-05	3.64953	6
123	Csa4G192150	-	-	-	-	198	25	23244	-3.29135	1.69978	1.64776e-05	3.64758	6
124	Csa6G524020	GO:0042254//GO:0006412	ribosome biogenesis//translation	K02874	large subunit ribosomal protein L14	921	134	13464	-3.09266	3.93285	1.65144e-05	3.64689	6
125	Csa3G121700	-	-	-	-	175	21	1228	-3.36334	1.51597	1.65929e-05	3.64511	6
126	Csa3G669600	-	-	-	-	315	43	23525	-3.18182	2.37784	1.68493e-05	3.639	6
127	Csa1G479110	GO:0007010	cytoskeleton organization	-	-	1151	170	17262	-3.07125	4.25657	1.72401e-05	3.63098	6
128	Csa1G064800	GO:0009271//GO:0006355//GO:0016310//GO:0009069//GO:0006468	phage shock//regulation of transcription, DNA-templated//phosphorylation//serine family amino acid metabolic process//protein phosphorylation	-	-	285	38	23471	-3.21521	2.23052	1.73333e-05	3.62906	6
129	Csa3G357110	GO:0006355	regulation of transcription, DNA-templated	-	-	688	99	15323	-3.10813	3.51072	1.74452e-05	3.62667	6
130	Csa3G732400	GO:0008152	metabolic process	K13508	glycerol-3-phosphate acyltransferase	613	88	10201	-3.11131	3.34402	1.77269e-05	3.62026	6
131	Csa6G148170	-	-	-	-	941	138	13962	-3.08126	3.96503	1.79348e-05	3.61549	6
132	Csa3G177390	-	-	-	-	174	21	16559	-3.35507	1.50851	1.79909e-05	3.61549	6
133	Csa1G064680	GO:0015031	protein transport	-	-	619	89	13754	-3.10909	3.35829	1.81721e-05	3.61195	6
134	Csa6G151120	-	-	-	-	3182	482	2130	-3.03547	5.72711	1.81864e-05	3.61189	6
135	Csa4G011040	GO:0006457	protein folding	-	-	239	31	22568	-3.25392	1.97365	1.82995e-05	3.60947	6
136	Csa1G042700	GO:0005975	carbohydrate metabolic process	K05350	beta-glucosidase	2109	318	13226	-3.04192	5.13313	1.83705e-05	3.60806	6
137	Csa4G007610	GO:0006810//GO:0015694	transport//mercury ion transport	-	-	705	103	1220	-3.08628	3.54821	1.84422e-05	3.60664	6
138	Csa3G689790	-	-	-	-	3052	463	1369	-3.0333	5.66717	1.84898e-05	3.60579	6
139	Csa5G171720	GO:0006694//GO:0008207//GO:0008152//GO:0008209//GO:0008210//GO:0055114	steroid biosynthetic process//C21-steroid hormone metabolic process//metabolic process//androgen metabolic process//estrogen metabolic process//oxidation-reduction process	-	-	748	110	16480	-3.07694	3.63455	1.85541e-05	3.60456	6
140	Csa6G103540	GO:0046950//GO:0008299//GO:0006552//GO:0006574//GO:0006084//GO:0006550	cellular ketone body metabolic process//isoprenoid biosynthetic process//leucine catabolic process//valine catabolic process//acetyl-CoA metabolic process//isoleucine catabolic process	-	-	333	46	3947	-3.16497	2.45952	1.85943e-05	3.60389	6
141	Csa1G041530	-	-	K11129	H/ACA ribonucleoprotein complex subunit 2	3272	499	19121	-3.02572	5.76841	1.90731e-05	3.59366	6
142	Csa3G816040	GO:0055114	oxidation-reduction process	-	-	640	94	21535	-3.07847	3.40962	1.99674e-05	3.57674	6
143	Csa1G015680	-	-	-	-	164	20	12112	-3.33965	1.4251	2.02741e-05	3.57039	6
144	Csa3G002940	GO:0006118	obsolete electron transport	-	-	416	59	104	-3.12781	2.78374	2.03476e-05	3.56909	6
145	Csa4G063980	GO:0009058	biosynthetic process	K02291	phytoene synthase	1413	214	21694	-3.03527	4.55622	2.05373e-05	3.56533	6
146	Csa6G434400	GO:0006139//GO:0006206	nucleobase-containing compound metabolic process//pyrimidine nucleobase metabolic process	-	-	350	49	6685	-3.1459	2.53314	2.07033e-05	3.56237	6
147	Csa3G914010	GO:0050792	regulation of viral process	-	-	1589	242	8542	-3.02732	4.72639	2.0803e-05	3.56055	6
148	Csa5G523000	GO:0006355	regulation of transcription, DNA-templated	-	-	134	16	13541	-3.36786	1.13346	2.09458e-05	3.55785	6
149	Csa5G592810	GO:0015979	photosynthesis	K02723	photosystem II PsbY protein	13208	2056	11168	-2.99642	7.78467	2.10748e-05	3.55545	6
150	Csa5G602750	GO:0006952//GO:0009607	defense response//response to biotic stimulus	-	-	514	75	22991	-3.08746	3.09271	2.12576e-05	3.55224	6
151	Csa1G654900	-	-	K19269	phosphoglycolate phosphatase	5205	808	11853	-3.00026	6.44087	2.15071e-05	3.5477	6
152	Csa2G368820	-	-	-	-	484	70	624	-3.10007	3.00473	2.16142e-05	3.54582	6
153	Csa5G171130	GO:0006468//GO:0006813	protein phosphorylation//potassium ion transport	-	-	283	39	13107	-3.16772	2.22515	2.22846e-05	3.53362	6
154	Csa3G824220	GO:0006118	obsolete electron transport	-	-	1374	211	6485	-3.01524	4.51805	2.26585e-05	3.52719	6
155	Csa2G061540	-	-	-	-	1812	280	15347	-3.00647	4.9181	2.27995e-05	3.52477	6
156	Csa1G041560	-	-	-	-	1217	186	13503	-3.02202	4.34232	2.2828e-05	3.52476	6
157	Csa4G638510	GO:0006144//GO:0006338	purine nucleobase metabolic process//chromatin remodeling	-	-	401	58	16925	-3.09944	2.73383	2.3821e-05	3.50838	6
158	Csa6G148290	GO:0006801//GO:0055114	superoxide metabolic process//oxidation-reduction process	K04565	superoxide dismutase, Cu-Zn family	1582	245	9541	-3.00319	4.72269	2.39984e-05	3.50543	6
159	Csa4G064100	GO:0006468	protein phosphorylation	-	-	786	120	10883	-3.02304	3.71184	2.42248e-05	3.50161	6
160	Csa3G651740	GO:0019521//GO:0006813//GO:0006098//GO:0008152//GO:0055114	D-gluconate metabolic process//potassium ion transport//pentose-phosphate shunt//metabolic process//oxidation-reduction process	K00058	D-3-phosphoglycerate dehydrogenase	6199	979	13687	-2.97548	6.69577	2.4335e-05	3.49991	6
161	Csa5G174630	GO:0055114	oxidation-reduction process	-	-	230	31	12668	-3.19857	1.92395	2.47218e-05	3.49332	6
162	Csa2G074210	-	-	-	-	258	36	11376	-3.14939	2.09404	2.49654e-05	3.48959	6
163	Csa2G369830	GO:0006468	protein phosphorylation	-	-	251	35	15200	-3.15021	2.05442	2.50862e-05	3.48776	6
164	Csa5G598750	GO:0006520//GO:0009058	cellular amino acid metabolic process//biosynthetic process	K14272	glutamate--glyoxylate aminotransferase	8988	1430	4908	-2.96487	7.2329	2.523e-05	3.48554	6
165	Csa5G153070	-	-	-	-	3861	611	446	-2.97245	6.01311	2.5419e-05	3.48283	6
166	Novel00340	-	-	-	-	1277	199	9564	-2.99405	4.41483	2.54714e-05	3.48219	6
167	Csa5G155580	GO:0005982//GO:0042545//GO:0005985	starch metabolic process//cell wall modification//sucrose metabolic process	-	-	123	15	3507	-3.33668	1.01402	2.60274e-05	3.4736	6
168	Csa5G623700	GO:0007165//GO:0006355//GO:0015684	signal transduction//regulation of transcription, DNA-templated//ferrous iron transport	-	-	1395	219	16877	-2.98347	4.54347	2.66723e-05	3.46455	6
169	Csa5G162060	-	-	-	-	464	69	5794	-3.05992	2.94823	2.67083e-05	3.46433	6
170	Csa1G074960	GO:0006355	regulation of transcription, DNA-templated	-	-	137	17	5490	-3.31304	1.17017	2.69976e-05	3.46059	6
171	Novel00005	-	-	-	-	227	32	8275	-3.13403	1.91169	2.71039e-05	3.4594	6
172	Csa7G209020	-	-	-	-	532	81	611	-3.02628	3.14894	2.75773e-05	3.45214	6
173	Csa2G354860	GO:0006269//GO:0042742//GO:0006508//GO:0006351	DNA replication, synthesis of RNA primer//defense response to bacterium//proteolysis//transcription, DNA-templated	-	-	3686	590	22104	-2.95598	5.94807	2.78257e-05	3.44877	6
174	Csa1G002780	GO:0055114	oxidation-reduction process	-	-	2410	385	10261	-2.95866	5.33484	2.834e-05	3.44185	6
175	Csa3G608720	-	-	-	-	261	37	22447	-3.12669	2.11302	2.84029e-05	3.44127	6
176	Csa2G425740	GO:0055114	oxidation-reduction process	-	-	888	138	6353	-2.99763	3.89057	2.84121e-05	3.44127	6
177	Csa6G490160	-	-	-	-	177	24	19961	-3.18826	1.54907	2.89281e-05	3.43397	6
178	Csa5G650460	GO:0055114//GO:0042128//GO:0006807	oxidation-reduction process//nitrate assimilation//nitrogen compound metabolic process	-	-	1708	272	7847	-2.963	4.83774	2.92508e-05	3.42949	6
179	Csa2G020910	-	-	-	-	2629	423	13980	-2.94838	5.46148	2.96672e-05	3.4243	6
180	Csa2G227860	-	-	-	-	245	35	5334	-3.11532	2.02329	2.97239e-05	3.42373	6
181	Csa7G075020	-	-	-	-	4276	691	7709	-2.94226	6.16383	2.98848e-05	3.42164	6
182	Csa3G776980	-	-	-	-	779	122	18976	-2.98632	3.70304	2.99565e-05	3.42086	6
183	Csa5G647320	GO:0015994//GO:0015996//GO:0008152	chlorophyll metabolic process//chlorophyll catabolic process//metabolic process	-	-	272	39	18483	-3.11054	2.17407	3.02028e-05	3.41808	6
184	Csa5G515060	GO:0007165//GO:0035556//GO:0042312//GO:0055114//GO:0007131//GO:0008217	signal transduction//intracellular signal transduction//regulation of vasodilation//oxidation-reduction process//reciprocal meiotic recombination//regulation of blood pressure	-	-	580	90	189	-2.99912	3.27643	3.02592e-05	3.41752	6
185	Csa4G006050	GO:0006629	lipid metabolic process	-	-	815	129	12903	-2.97108	3.76989	3.14825e-05	3.40159	6
186	Csa5G636510	GO:0007010	cytoskeleton organization	-	-	2201	356	13344	-2.94073	5.20605	3.15347e-05	3.40113	6
187	Csa6G014480	-	-	-	-	201	28	3650	-3.15038	1.73533	3.29682e-05	3.38259	6
188	Csa2G048830	-	-	-	-	505	78	4881	-3.0055	3.0762	3.37145e-05	3.37389	6
189	Csa6G495010	-	-	-	-	173	24	16379	-3.1553	1.51968	3.52726e-05	3.35579	6
190	Csa6G513750	-	-	-	-	762	122	22712	-2.95449	3.67486	3.56404e-05	3.35154	6
191	Csa6G518320	-	-	-	-	125	16	18781	-3.26764	1.04359	3.57184e-05	3.3511	6
192	Novel00671	-	-	-	-	313	47	6922	-3.04471	2.38311	3.63982e-05	3.34367	6
193	Csa6G497020	GO:0006606//GO:0000921//GO:0006914	protein import into nucleus//septin ring assembly//autophagy	-	-	585	93	5726	-2.96427	3.29275	3.69543e-05	3.3381	6
194	Csa1G495290	GO:0007018//GO:0007017	microtubule-based movement//microtubule-based process	-	-	358	55	7756	-3.01228	2.58001	3.72264e-05	3.33542	6
195	Csa5G650530	-	-	-	-	365	56	19368	-3.01428	2.60766	3.75322e-05	3.33237	6
196	Csa4G307960	-	-	-	-	318	48	12474	-3.03728	2.40673	3.75738e-05	3.33235	6
197	Csa1G629740	-	-	-	-	591	94	4448	-2.96358	3.30754	3.75847e-05	3.33235	6
198	Csa7G394080	GO:0006118//GO:0045454	obsolete electron transport//cell redox homeostasis	-	-	271	40	4299	-3.06883	2.17324	3.75988e-05	3.33235	6
199	Csa7G045520	GO:0006468//GO:0048544	protein phosphorylation//recognition of pollen	-	-	437	68	2946	-2.99447	2.86911	3.78907e-05	3.32938	6
200	Csa3G843820	GO:0006355	regulation of transcription, DNA-templated	-	-	244	36	10820	-3.06894	2.02237	3.7901e-05	3.32938	6
201	Csa6G445180	GO:0006811//GO:0055085	ion transport//transmembrane transport	K05391	cyclic nucleotide gated channel, other eukaryote	377	58	7775	-3.01043	2.65466	3.81186e-05	3.3274	6
202	Csa2G213970	GO:0006355	regulation of transcription, DNA-templated	-	-	655	105	21225	-2.95246	3.457	3.844e-05	3.32425	6
203	Csa3G119660	GO:0015979	photosynthesis	K08901	photosystem II oxygen-evolving enhancer protein 3	733	118	4713	-2.94656	3.61984	3.90558e-05	3.31871	6
204	Csa3G703170	-	-	-	-	283	43	14427	-3.02733	2.2401	3.93449e-05	3.3159	6
205	Csa7G429580	-	-	-	-	150	20	5744	-3.21101	1.30972	3.93796e-05	3.31576	6
206	Csa4G088730	GO:0008645//GO:0015762	hexose transport//rhamnose transport	-	-	189	27	4588	-3.11383	1.65084	4.15777e-05	3.29516	6
207	Csa6G390120	-	-	-	-	477	76	16816	-2.96064	2.99912	4.24681e-05	3.28719	6
208	Csa2G406790	GO:0006468	protein phosphorylation	-	-	529	85	12579	-2.94869	3.14956	4.26843e-05	3.28548	6
209	Csa7G023950	-	-	-	-	168	24	1043	-3.11302	1.48209	4.31766e-05	3.28099	6
210	Csa1G064850	-	-	-	-	181	26	20376	-3.10564	1.58969	4.42538e-05	3.27177	6
211	Csa5G167180	-	-	-	-	271	42	22703	-2.99868	2.18101	4.53556e-05	3.26403	6
212	Csa3G829170	GO:0006804//GO:0055114//GO:0006979	obsolete peroxidase reaction//oxidation-reduction process//response to oxidative stress	K00430	peroxidase	544	88	6717	-2.93906	3.19097	4.5425e-05	3.2636	6
213	CsaUNG024740	-	-	-	-	356	56	10086	-2.97827	2.57579	4.55319e-05	3.26307	6
214	Csa6G517960	-	-	-	-	95	12	10063	-3.28304	0.651504	4.62558e-05	3.25695	6
215	Csa3G634360	GO:0005975	carbohydrate metabolic process	-	-	314	49	5293	-2.98936	2.39388	4.81596e-05	3.24355	6
216	Csa5G333040	-	-	-	-	184	27	18797	-3.07517	1.61654	4.99852e-05	3.22907	6
217	Csa4G289640	GO:0048544//GO:0006468	recognition of pollen//protein phosphorylation	-	-	203	30	12681	-3.0656	1.75855	5.08951e-05	3.2222	6
218	Csa1G470280	-	-	-	-	318	50	7615	-2.97855	2.41332	5.15997e-05	3.21742	6
219	Csa6G052740	-	-	-	-	250	39	7585	-2.98892	2.06618	5.86599e-05	3.16766	6
220	Csa7G045510	GO:0016310//GO:0009069//GO:0007017	phosphorylation//serine family amino acid metabolic process//microtubule-based process	-	-	186	28	4178	-3.03856	1.63606	6.03151e-05	3.15651	6
221	Csa4G003690	-	-	-	-	135	19	5089	-3.13261	1.16713	6.28621e-05	3.14113	6
222	Csa6G507450	-	-	K19476	vacuolar protein sorting-associated protein IST1	209	33	7689	-2.9707	1.81101	6.43849e-05	3.13236	6
223	Csa5G420310	GO:0006468	protein phosphorylation	-	-	221	35	15799	-2.96666	1.89162	6.61491e-05	3.12132	6
224	Csa3G848880	-	-	-	-	215	34	16664	-2.96862	1.85187	6.6329e-05	3.12037	6
225	Csa5G598030	-	-	-	-	115	16	19715	-3.14746	0.936798	6.6463e-05	3.11986	6
226	CsaUNG026650	GO:0006810//GO:0055085//GO:0015858	transport//transmembrane transport//nucleoside transport	-	-	252	40	14248	-2.96401	2.08049	6.71467e-05	3.11644	6
227	Csa4G303720	GO:0006825//GO:0035434	copper ion transport//copper ion transmembrane transport	-	-	113	16	7952	-3.12217	0.914472	7.47148e-05	3.07832	6
228	Csa7G044970	-	-	-	-	177	28	15142	-2.96705	1.57308	8.7543e-05	3.0179	6
229	Csa6G488310	GO:0040007//GO:0008283//GO:0007165//GO:0006955	growth//cell proliferation//signal transduction//immune response	-	-	111	16	9998	-3.09644	0.891801	8.92773e-05	3.01042	6
230	Csa6G500600	GO:0019872//GO:0006021//GO:0046486//GO:0006351//GO:0042967//GO:0008654//GO:0006260	streptomycin biosynthetic process//inositol biosynthetic process//glycerolipid metabolic process//transcription, DNA-templated//acyl-carrier-protein biosynthetic process//phospholipid biosynthetic process//DNA replication	K01858	myo-inositol-1-phosphate synthase	86	11	6082	-3.26366	0.512349	9.67155e-05	2.98184	6
231	Csa3G903550	GO:0055114	oxidation-reduction process	K04123	ent-kaurenoic acid hydroxylase	174	28	16112	-2.9424	1.55146	9.81557e-05	2.97652	6
232	Csa5G167030	-	-	-	-	97	14	4843	-3.09302	0.700509	9.9103e-05	2.97322	6
233	Csa3G636980	GO:0008210//GO:0055114//GO:0008152//GO:0008209//GO:0008207//GO:0006694	estrogen metabolic process//oxidation-reduction process//metabolic process//androgen metabolic process//C21-steroid hormone metabolic process//steroid biosynthetic process	-	-	139	22	18292	-2.96462	1.22748	0.000100452	2.96844	6
234	Csa4G052080	GO:0006508//GO:0039693	proteolysis//viral DNA genome replication	-	-	132	20	12473	-3.02673	1.14655	0.00010259	2.96038	6
235	Csa5G544050	GO:0006144	purine nucleobase metabolic process	-	-	103	15	9251	-3.08092	0.787076	0.00010323	2.95833	6
236	Csa6G450350	-	-	-	-	85	11	14978	-3.2468	0.497456	0.000104429	2.95487	6
237	Csa6G404200	GO:0007021//GO:0006415//GO:0006468//GO:0006449	tubulin complex assembly//translational termination//protein phosphorylation//regulation of translational termination	-	-	112	17	19167	-3.02263	0.912721	0.00012417	2.89051	6
238	Csa7G067340	-	-	-	-	115	18	168	-2.97891	0.95537	0.00014226	2.83667	6
239	Csa7G447930	GO:0055114//GO:0016117	oxidation-reduction process//carotenoid biosynthetic process	K08248	mandelonitrile lyase	125	20	13868	-2.94819	1.07783	0.000154461	2.80632	6
240	Csa2G264060	GO:0042254	ribosome biogenesis	-	-	103	16	11767	-2.98863	0.797435	0.000155252	2.80492	6
241	Csa2G423560	-	-	-	-	73	10	10828	-3.16326	0.291168	0.000178982	2.75389	6
242	Csa3G104330	-	-	-	-	88	14	11935	-2.95271	0.578363	0.000199338	2.71287	6
243	Csa4G652820	GO:0051726	regulation of cell cycle	-	-	63	9	17597	-3.10088	0.0910268	0.000283332	2.58136	6
244	Csa6G405310	GO:0003333	amino acid transmembrane transport	-	-	73	11	9865	-3.02755	0.305897	0.000299252	2.56258	6
245	Csa7G101780	-	-	-	-	62	9	23663	-3.07784	0.0711575	0.000312634	2.54497	6
246	Csa6G111930	GO:0006891	intra-Golgi vesicle-mediated transport	-	-	72	11	5508	-3.00768	0.28875	0.000325979	2.52964	6
247	Csa6G518390	-	-	-	-	56	8	11705	-3.09847	-0.0730696	0.000356572	2.49594	6
248	Csa3G736940	-	-	-	-	66	10	15182	-3.01806	0.165372	0.000367677	2.48638	6
249	Novel00392	-	-	-	-	70	11	12319	-2.9671	0.253848	0.000387624	2.46815	6
250	Csa7G405850	-	-	-	-	55	8	13526	-3.07252	-0.0952985	0.000397715	2.45983	6
251	Csa1G051860	-	-	-	-	55	8	18542	-3.07252	-0.0952985	0.000397715	2.45983	6
252	Csa1G132720	-	-	-	-	64	10	1794	-2.97374	0.127371	0.000443706	2.41986	6
253	Csa5G606680	GO:0071705//GO:0034219//GO:0008643	nitrogen compound transport//carbohydrate transmembrane transport//carbohydrate transport	-	-	48	7	329	-3.06569	-0.2831	0.000530803	2.35354	6
254	Csa6G495120	GO:0032981	mitochondrial respiratory chain complex I assembly	-	-	48	7	7951	-3.06569	-0.2831	0.000530803	2.35354	6
255	Csa5G639480	-	-	-	-	52	8	21224	-2.99177	-0.164057	0.000555732	2.33581	6
256	Csa6G087190	-	-	-	-	46	7	6894	-3.00444	-0.334861	0.00068133	2.25996	6
257	Csa3G427420	-	-	-	-	39	6	9684	-2.98464	-0.558506	0.0010052	2.11986	6
1	Csa2G021500	-	-	-	-	0	78760	8851	19.1171	9.87752	2.1552e-37	32.3367	7
2	Csa1G537480	GO:0055114	oxidation-reduction process	-	-	0	40982	1654	18.1747	8.9352	1.47853e-34	29.8014	7
3	Csa3G743950	-	-	-	-	11	66382	22081	12.2315	9.63118	1.35716e-30	26.0147	7
4	Csa5G632110	GO:0006508	proteolysis	-	-	0	14209	22726	16.6465	7.40763	5.84338e-30	25.5056	7
5	Csa5G487690	-	-	-	-	2	24164	21677	13.1693	8.17345	8.28207e-30	25.4511	7
6	Csa6G151640	GO:0006810//GO:0006576	transport//cellular biogenic amine metabolic process	-	-	3	23311	16685	12.5581	8.1217	4.14666e-29	24.8307	7
7	Csa1G073640	GO:0006570//GO:0008152//GO:0055114//GO:0006118	tyrosine metabolic process//metabolic process//oxidation-reduction process//obsolete electron transport	K00422	polyphenol oxidase	0	11070	21706	16.2864	7.04775	7.06679e-29	24.6661	7
8	Csa1G533650	GO:0006804//GO:0055114//GO:0006979	obsolete peroxidase reaction//oxidation-reduction process//response to oxidative stress	K00430	peroxidase	1	12652	22355	13.1616	7.24045	2.04546e-28	24.2625	7
9	Csa3G151480	-	-	-	-	3	18940	3718	12.2585	7.82231	3.30015e-28	24.1059	7
10	Csa3G142960	GO:0009611	response to wounding	-	-	23	63400	12096	11.1087	9.56523	4.75308e-28	24.02	7
11	Csa6G216420	GO:0006979//GO:0006804//GO:0055114	response to oxidative stress//obsolete peroxidase reaction//oxidation-reduction process	K00430	peroxidase	0	9116	17645	16.0062	6.76782	4.91663e-28	24.02	7
12	Csa3G141900	GO:0009611	response to wounding	-	-	20	43478	4600	10.765	9.0213	7.49678e-27	22.8962	7
13	Csa5G612900	GO:0006629//GO:0032297	lipid metabolic process//negative regulation of DNA-dependent DNA replication initiation	-	-	1	8793	13493	12.6367	6.71603	7.727e-27	22.8962	7
14	Csa4G000850	-	-	-	-	159	234532	5641	10.2125	11.4529	4.61892e-26	22.1518	7
15	Csa5G027940	-	-	-	-	16	28248	17799	10.4628	8.39952	7.89565e-26	21.9489	7
16	Csa6G507520	GO:0006032//GO:0016998	chitin catabolic process//cell wall macromolecule catabolic process	-	-	147	197042	4222	10.0744	11.2017	1.18991e-25	21.8252	7
17	Csa3G779000	GO:0015979	photosynthesis	-	-	0	4638	12202	15.0313	5.79433	4.15181e-25	21.3073	7
18	Csa2G021000	GO:0008033	tRNA processing	-	-	96	110601	21510	9.85536	10.3689	6.32544e-25	21.1479	7
19	Csa1G414240	-	-	-	-	10	15819	21328	10.2985	7.56352	6.95821e-25	21.1288	7
20	Csa7G452230	-	-	-	-	15	21625	20426	10.1698	8.01445	7.30957e-25	21.1286	7
21	Csa1G058150	-	-	-	-	0	4314	5165	14.9268	5.69006	8.54857e-25	21.0808	7
22	Novel00512	-	-	-	-	0	3628	19140	14.677	5.44079	4.78875e-24	20.3517	7
23	Csa3G142910	GO:0009611	response to wounding	-	-	1	4470	22050	11.6606	5.74161	6.57043e-24	20.2329	7
24	Csa1G348950	GO:0006118	obsolete electron transport	-	-	7	10022	4854	10.1477	6.90564	8.21949e-24	20.1533	7
25	Csa3G829270	-	-	K10529	alpha-dioxygenase	56	50081	8013	9.48875	9.22642	1.2066e-23	20.0036	7
26	Csa3G076000	GO:0006508	proteolysis	K01759	lactoylglutathione lyase	16	16890	19117	9.72087	7.65854	1.33538e-23	19.976	7
27	Csa7G419550	GO:0006979//GO:0006804//GO:0055114	response to oxidative stress//obsolete peroxidase reaction//oxidation-reduction process	K00430	peroxidase	1	3841	14193	11.4418	5.52336	2.9705e-23	19.6446	7
28	Csa5G648730	-	-	K19355	mannan endo-1,4-beta-mannosidase	0	3004	15150	14.4047	5.16925	3.13235e-23	19.6368	7
29	Csa2G360560	GO:0006357//GO:0006629	regulation of transcription from RNA polymerase II promoter//lipid metabolic process	-	-	0	2897	1717	14.3524	5.11709	4.49239e-23	19.4959	7
30	Csa3G150850	GO:0055085	transmembrane transport	-	-	50	38556	1775	9.2746	8.84951	5.57358e-23	19.4293	7
31	Csa7G419560	GO:0006979//GO:0006804//GO:0055114	response to oxidative stress//obsolete peroxidase reaction//oxidation-reduction process	K00430	peroxidase	0	2696	1083	14.2486	5.01368	9.20558e-23	19.2247	7
32	Csa7G375820	GO:0006355	regulation of transcription, DNA-templated	K14516	ethylene-responsive transcription factor 1	2	3829	2736	10.5115	5.51932	7.8893e-22	18.3295	7
33	Csa6G125240	-	-	K14487	auxin responsive GH3 gene family	12	8993	11592	9.2233	6.75063	1.06963e-21	18.2092	7
34	Csa1G348440	GO:0006118	obsolete electron transport	-	-	0	2029	18687	13.8386	4.60522	1.54462e-21	18.0612	7
35	Csa1G537470	GO:0055114//GO:0009235	oxidation-reduction process//cobalamin metabolic process	-	-	1	2332	16814	10.7219	4.80595	4.22989e-21	17.635	7
36	Csa3G142940	-	-	-	-	0	1727	4570	13.6061	4.37383	7.63156e-21	17.3897	7
37	Csa3G214590	GO:0006118	obsolete electron transport	-	-	2	2933	3350	10.127	5.13606	1.11443e-20	17.236	7
38	Csa4G376150	GO:0055114	oxidation-reduction process	-	-	6	4452	1720	9.19575	5.7378	1.17638e-20	17.2229	7
39	Csa5G286040	GO:0009611	response to wounding	-	-	2	2799	10082	10.0595	5.06887	1.77073e-20	17.0556	7
40	Novel00616	-	-	-	-	4	3487	15232	9.41516	5.38579	2.07596e-20	16.9965	7
41	Csa4G000860	GO:0006355	regulation of transcription, DNA-templated	-	-	402	151339	11229	8.24297	10.8244	3.0021e-20	16.846	7
42	Csa3G017100	-	-	-	-	4	3161	15252	9.27356	5.24478	5.48697e-20	16.5937	7
43	Csa7G419540	GO:0055114//GO:0006804//GO:0006979	oxidation-reduction process//obsolete peroxidase reaction//response to oxidative stress	K00430	peroxidase	0	1395	1934	13.2982	4.0676	6.31424e-20	16.542	7
44	Csa4G194780	GO:0015031//GO:0042147//GO:0016567	protein transport//retrograde transport, endosome to Golgi//protein ubiquitination	-	-	13	5503	6941	8.40027	6.04481	2.3367e-19	16.0092	7
45	Csa4G000840	-	-	K15920	beta-D-xylosidase 4	12	4991	1091	8.37384	5.90424	3.71045e-19	15.8332	7
46	Csa5G152820	GO:0006633//GO:0055114	fatty acid biosynthetic process//oxidation-reduction process	K15746	beta-carotene 3-hydroxylase	64	19140	12351	7.9088	7.84315	5.90867e-19	15.6391	7
47	Csa2G010390	GO:0050832//GO:0042742//GO:0008152	defense response to fungus//defense response to bacterium//metabolic process	-	-	408	112626	1876	7.79536	10.4	6.56816e-19	15.601	7
48	Csa2G379360	-	-	-	-	64	18126	6488	7.83027	7.76499	1.01367e-18	15.4202	7
49	Csa3G852630	GO:0055114	oxidation-reduction process	-	-	86	22256	15450	7.70077	8.06158	1.92734e-18	15.1634	7
50	Csa6G216410	GO:0006979//GO:0055114//GO:0006804	response to oxidative stress//oxidation-reduction process//obsolete peroxidase reaction	K00430	peroxidase	1	1218	14158	9.78496	3.87463	2.61323e-18	15.0384	7
51	Csa5G648720	-	-	K19355	mannan endo-1,4-beta-mannosidase	0	949	12017	12.7424	3.51608	2.80996e-18	15.0139	7
52	Csa1G427510	-	-	-	-	17	5110	5492	7.90925	5.93981	2.9401e-18	15.0012	7
53	Csa4G015100	-	-	-	-	12	3877	22085	8.00946	5.54183	4.51519e-18	14.8285	7
54	Csa5G609750	-	-	-	-	6	2323	18695	8.25733	4.80422	7.37479e-18	14.6413	7
55	Csa5G637730	-	-	-	-	0	836	19331	12.5596	3.33496	9.70376e-18	14.5346	7
56	Csa1G124520	-	-	-	-	3	1548	17684	8.64571	4.22026	2.14854e-17	14.1954	7
57	Csa5G027950	GO:0009611	response to wounding	-	-	1157	221236	4017	7.26591	11.3768	2.22227e-17	14.1868	7
58	Csa6G312040	-	-	-	-	4	1707	22377	8.3847	4.36127	2.42589e-17	14.1546	7
59	Csa2G420990	GO:0006355//GO:0006097//GO:0019752	regulation of transcription, DNA-templated//glyoxylate cycle//carboxylic acid metabolic process	K01637	isocitrate lyase	1453	267308	13000	7.21021	11.6501	3.24872e-17	14.0336	7
60	Csa7G390190	-	-	-	-	6	1960	5663	8.01221	4.56096	3.94236e-17	13.961	7
61	Csa7G419570	GO:0055114//GO:0006804//GO:0006979	oxidation-reduction process//obsolete peroxidase reaction//response to oxidative stress	K00430	peroxidase	0	704	20988	12.3117	3.0898	5.25677e-17	13.8471	7
62	Csa6G508020	GO:0006355//GO:0016998//GO:0006032	regulation of transcription, DNA-templated//cell wall macromolecule catabolic process//chitin catabolic process	-	-	42	7667	23609	7.19532	6.52812	1.05585e-16	13.5604	7
63	Csa5G285030	GO:0009611	response to wounding	-	-	1803	274651	4789	6.93796	11.6912	2.08842e-16	13.2747	7
64	Csa6G498430	GO:0008152	metabolic process	-	-	49	7875	1626	7.01209	6.56801	3.29223e-16	13.0972	7
65	Csa5G517170	GO:0007275//GO:0030154	multicellular organismal development//cell differentiation	-	-	22	3758	19817	7.09607	5.50186	5.42678e-16	12.8899	7
66	Csa1G043220	-	-	-	-	17	2885	3471	7.08452	5.12157	8.22198e-16	12.7237	7
67	Csa3G076560	-	-	-	-	8	1605	1978	7.31551	4.27751	1.29722e-15	12.5304	7
68	Csa3G088930	-	-	K14487	auxin responsive GH3 gene family	2	873	12038	8.3788	3.40082	1.6992e-15	12.4177	7
69	Csa4G297470	GO:0006824//GO:0009236	cobalt ion transport//cobalamin biosynthetic process	-	-	10	1712	2088	7.09065	4.37163	2.5725e-15	12.2422	7
70	Csa6G498410	GO:0008152	metabolic process	-	-	179	20848	15704	6.54991	7.97573	3.86764e-15	12.0871	7
71	Csa4G365050	-	-	-	-	214	24781	6983	6.54173	8.22504	3.90593e-15	12.0871	7
72	Csa3G116790	GO:0007304//GO:0006118	chorion-containing eggshell formation//obsolete electron transport	-	-	67	7993	7476	6.58305	6.59327	4.72735e-15	12.0168	7
73	Csa1G265640	-	-	-	-	0	426	7613	11.5871	2.37617	6.80932e-15	11.8731	7
74	Csa7G394070	-	-	-	-	5	1035	12314	7.34886	3.64862	8.55503e-15	11.7911	7
75	Csa1G703580	-	-	-	-	0	414	9630	11.5459	2.33574	9.01543e-15	11.7732	7
76	Csa7G312940	GO:0009664//GO:0042546	plant-type cell wall organization//cell wall biogenesis	-	-	468	48741	5931	6.38914	9.2024	9.67807e-15	11.7489	7
77	Csa5G128240	GO:0016998//GO:0006032	cell wall macromolecule catabolic process//chitin catabolic process	-	-	0	400	23775	11.4963	2.28709	1.26936e-14	11.6422	7
78	Csa4G193230	-	-	-	-	6	1082	16157	7.15514	3.71342	1.32611e-14	11.6271	7
79	Csa3G153750	-	-	-	-	3	798	23177	7.68988	3.27512	1.3848e-14	11.6152	7
80	Csa2G297760	GO:0006355	regulation of transcription, DNA-templated	-	-	18	2151	18028	6.57904	4.70389	2.16329e-14	11.4389	7
81	Csa3G074490	-	-	-	-	0	375	13403	11.4032	2.19591	2.32945e-14	11.4136	7
82	Csa2G406640	GO:0006979//GO:0006804//GO:0055114	response to oxidative stress//obsolete peroxidase reaction//oxidation-reduction process	K00430	peroxidase	0	373	5471	11.3955	2.18836	2.46625e-14	11.3988	7
83	Csa2G055020	GO:0016117//GO:0055114	carotenoid biosynthetic process//oxidation-reduction process	K08248	mandelonitrile lyase	0	370	2779	11.3839	2.17696	2.6883e-14	11.3679	7
84	Csa2G298300	GO:0008152	metabolic process	K07385	1,8-cineole synthase	0	359	19390	11.3404	2.13436	3.49769e-14	11.2663	7
85	Csa2G433930	GO:0006281//GO:0015694//GO:0006310	DNA repair//mercury ion transport//DNA recombination	-	-	316	28613	20655	6.18709	8.43667	4.04165e-14	11.2129	7
86	Csa1G420340	GO:0006694//GO:0016114//GO:0008152	steroid biosynthetic process//terpenoid biosynthetic process//metabolic process	K01662	1-deoxy-D-xylulose-5-phosphate synthase	37	3748	8347	6.34516	5.50512	4.38483e-14	11.1806	7
87	Csa3G857030	-	-	-	-	22	2389	21825	6.44254	4.85618	4.54571e-14	11.171	7
88	Csa2G023850	GO:0055114	oxidation-reduction process	K15718	linoleate 9S-lipoxygenase	14	1668	20046	6.57222	4.33875	4.7226e-14	11.1574	7
89	Csa4G641760	GO:0055114	oxidation-reduction process	-	-	14	1657	17688	6.56267	4.32935	5.04029e-14	11.1351	7
90	Csa5G613580	GO:0006508	proteolysis	-	-	0	343	9974	11.2746	2.07007	5.51108e-14	11.0993	7
91	Csa6G431740	GO:0006206//GO:0006139//GO:0006810	pyrimidine nucleobase metabolic process//nucleobase-containing compound metabolic process//transport	-	-	283	24636	22909	6.13026	8.22162	6.00757e-14	11.0676	7
92	Csa2G360060	GO:0008152	metabolic process	-	-	197	17080	21557	6.12416	7.69348	6.71708e-14	11.022	7
93	Csa6G006800	GO:0009058//GO:0005975//GO:0006096//GO:0006007//GO:0006520//GO:0006094	biosynthetic process//carbohydrate metabolic process//glycolytic process//glucose catabolic process//cellular amino acid metabolic process//gluconeogenesis	-	-	29	2849	17642	6.29979	5.11107	8.06107e-14	10.957	7
94	Csa4G286960	GO:0055114	oxidation-reduction process	K00454	lipoxygenase	422	34995	19943	6.06038	8.72886	9.09182e-14	10.9075	7
95	Csa6G424530	GO:0055085//GO:0006355	transmembrane transport//regulation of transcription, DNA-templated	-	-	161	13405	16223	6.06558	7.34499	1.06064e-13	10.8433	7
96	Csa4G280600	-	-	-	-	238	19093	22915	6.01227	7.85578	1.38364e-13	10.7306	7
97	Csa4G377160	GO:0071816//GO:0055114//GO:0042128	tail-anchored membrane protein insertion into ER membrane//oxidation-reduction process//nitrate assimilation	K10534	nitrate reductase (NAD(P)H)	66	5568	19291	6.08314	6.07853	1.42174e-13	10.7215	7
98	Csa5G577990	-	-	-	-	0	309	10629	11.1241	1.92308	1.46323e-13	10.7117	7
99	Csa3G731160	GO:0055114	oxidation-reduction process	-	-	1	378	5669	8.09727	2.21169	2.23474e-13	10.5385	7
100	Csa4G658500	GO:0031554//GO:0031556	regulation of DNA-templated transcription, termination//transcriptional attenuation by ribosome	-	-	1	372	13435	8.07419	2.18917	2.64835e-13	10.4751	7
101	Csa5G606840	GO:0055114	oxidation-reduction process	K15639	PHYB activation tagged suppressor 1	12	1242	11757	6.3673	3.91809	3.10786e-13	10.4158	7
102	Csa5G284510	-	-	-	-	0	285	6240	11.0075	1.80946	3.19841e-13	10.4083	7
103	Novel00418	-	-	-	-	0	272	23812	10.9402	1.74395	4.84456e-13	10.2498	7
104	Csa2G363010	GO:0006355	regulation of transcription, DNA-templated	-	-	1	345	18905	7.96553	2.08321	5.38474e-13	10.2164	7
105	Csa6G013940	GO:0006355//GO:0006979//GO:0055114//GO:0006804	regulation of transcription, DNA-templated//response to oxidative stress//oxidation-reduction process//obsolete peroxidase reaction	K00430	peroxidase	1	336	5728	7.92741	2.04608	6.90166e-13	10.1235	7
106	Csa3G778970	GO:0006525//GO:0006560//GO:0006420	arginine metabolic process//proline metabolic process//arginyl-tRNA aminoacylation	-	-	1	331	3065	7.90579	2.02503	8.08549e-13	10.0722	7
107	Csa5G495960	GO:0006891//GO:0006810	intra-Golgi vesicle-mediated transport//transport	-	-	11	1061	18836	6.26441	3.69378	8.45102e-13	10.0551	7
108	Csa4G082340	GO:0006810	transport	-	-	5	630	17710	6.63277	2.94539	1.02368e-12	9.98641	7
109	Csa1G023580	GO:0006355	regulation of transcription, DNA-templated	-	-	2	440	7382	7.39054	2.42977	1.26497e-12	9.90661	7
110	Csa6G005120	GO:0015893//GO:0006810//GO:0006855//GO:0055085	drug transport//transport//drug transmembrane transport//transmembrane transport	-	-	1	309	16428	7.8066	1.92857	1.51135e-12	9.84498	7
111	Csa4G022260	-	-	-	-	3	474	1421	6.93855	2.53832	2.06724e-12	9.72869	7
112	Csa1G071230	GO:0048544	recognition of pollen	-	-	1	292	2406	7.725	1.84934	2.64297e-12	9.63196	7
113	Csa6G076850	GO:0006355	regulation of transcription, DNA-templated	-	-	2	400	1020	7.25309	2.29566	3.13388e-12	9.58069	7
114	Csa6G067410	GO:0006804//GO:0055114//GO:0006979	obsolete peroxidase reaction//oxidation-reduction process//response to oxidative stress	K00430	peroxidase	0	222	6256	10.6473	1.4598	3.25445e-12	9.56769	7
115	Csa7G433160	-	-	-	-	0	216	1385	10.6078	1.42159	4.32228e-12	9.46103	7
116	Csa2G234510	GO:0008152//GO:0015996//GO:0006313//GO:0015994	metabolic process//chlorophyll catabolic process//transposition, DNA-mediated//chlorophyll metabolic process	-	-	2	384	18782	7.19421	2.23832	4.56566e-12	9.4421	7
1	Csa4G361780	GO:0015979	photosynthesis	-	-	3572	16142	22033	1.86298	7.9416	0.00577779	1.48803	8
2	Csa6G080910	-	-	K00847	fructokinase	1352	6074	19862	1.85446	6.53415	0.00604886	1.4721	8
3	Csa6G406020	GO:0019058//GO:0007155//GO:0019062	viral life cycle//cell adhesion//virion attachment to host cell	-	-	1921	8611	21003	1.85126	7.03799	0.00610401	1.46895	8
4	Csa3G835890	GO:0006355	regulation of transcription, DNA-templated	-	-	1896	8490	4582	1.84974	7.01792	0.0061444	1.46822	8
5	Csa3G127100	GO:0008152	metabolic process	K05605	3-hydroxyisobutyryl-CoA hydrolase	1826	8154	1077	1.84575	6.96057	0.00625189	1.46194	8
6	Csa6G383520	GO:0006536//GO:0006955//GO:0009094//GO:0009821//GO:0030153//GO:0006571//GO:0009074//GO:0055114//GO:0009306//GO:0045454//GO:0006118//GO:0000162//GO:0006103	glutamate metabolic process//immune response//L-phenylalanine biosynthetic process//alkaloid biosynthetic process//bacteriocin immunity//tyrosine biosynthetic process//aromatic amino acid family catabolic process//oxidation-reduction process//protein secretion//cell redox homeostasis//obsolete electron transport//tryptophan biosynthetic process//2-oxoglutarate metabolic process	K09580	protein disulfide-isomerase A1	7863	34965	7015	1.83974	9.06146	0.00635773	1.45588	8
7	Csa7G069720	-	-	-	-	1028	4569	5958	1.83892	6.12719	0.00649212	1.44802	8
8	Csa3G825090	GO:0055114	oxidation-reduction process	-	-	3128	13814	19825	1.82977	7.72421	0.00665777	1.43797	8
9	Csa7G432350	-	-	-	-	1211	5346	2065	1.82916	6.35565	0.00674489	1.43344	8
10	Csa3G843830	GO:0005975	carbohydrate metabolic process	-	-	936	4135	20624	1.83018	5.98529	0.00674948	1.43325	8
11	Csa5G106020	GO:0006810	transport	-	-	1343	5920	19451	1.82705	6.50311	0.00679394	1.43062	8
12	Csa6G424010	-	-	-	-	1337	5887	13388	1.82544	6.4954	0.00684051	1.42821	8
13	Csa7G238970	GO:0008152	metabolic process	K13237	peroxisomal 2,4-dienoyl-CoA reductase	1453	6385	1932	1.82257	6.61309	0.00691532	1.4236	8
14	Csa6G141370	-	-	-	-	453	2000	19641	1.82916	4.93965	0.00696111	1.42095	8
15	Csa2G228380	GO:0007165//GO:0009405//GO:0031639	signal transduction//pathogenesis//plasminogen activation	K02183	calmodulin	761	3347	14992	1.82374	5.68213	0.00697662	1.42032	8
16	Csa2G022840	-	-	-	-	615	2708	12035	1.82537	5.37668	0.00701404	1.41844	8
17	Csa1G005660	-	-	-	-	476	2094	11363	1.82398	5.00686	0.00713436	1.4116	8
18	Csa7G073400	GO:0006508	proteolysis	-	-	485	2127	23414	1.81952	5.03034	0.00725043	1.40515	8
19	Csa5G139300	-	-	-	-	1337	5828	8562	1.81091	6.48409	0.00727115	1.40413	8
20	Csa7G429590	-	-	K01647	citrate synthase	3198	13916	3355	1.80846	7.73952	0.0072812	1.40364	8
21	Csa3G845500	GO:0006118//GO:0006979//GO:0022904//GO:0055114//GO:0006804	obsolete electron transport//response to oxidative stress//respiratory electron transport chain//oxidation-reduction process//obsolete peroxidase reaction	K13447	respiratory burst oxidase	8233	35740	13048	1.80503	9.10073	0.00735782	1.40003	8
22	Csa2G351820	GO:0006508	proteolysis	-	-	6865	29802	17807	1.80505	8.83864	0.00736068	1.40003	8
23	Csa4G001800	GO:0008152//GO:0008209//GO:0008210//GO:0055114//GO:0006694//GO:0008207	metabolic process//androgen metabolic process//estrogen metabolic process//oxidation-reduction process//steroid biosynthetic process//C21-steroid hormone metabolic process	K08678	UDP-glucuronate decarboxylase	3120	13530	17718	1.8035	7.70006	0.00743519	1.3968	8
24	Csa2G370550	GO:0006355//GO:0006914	regulation of transcription, DNA-templated//autophagy	-	-	1251	5433	2643	1.80557	6.38412	0.00744333	1.3968	8
25	Csa6G500640	GO:0055114	oxidation-reduction process	-	-	2136	9261	7517	1.8032	7.15347	0.0074671	1.39602	8
26	Csa3G001760	GO:0006468	protein phosphorylation	-	-	307	1344	20515	1.81684	4.37076	0.00747758	1.39592	8
27	Csa1G007860	GO:0016310//GO:0006468//GO:0009069//GO:0030212	phosphorylation//protein phosphorylation//serine family amino acid metabolic process//hyaluronan metabolic process	-	-	4639	20089	5188	1.80149	8.27056	0.00748199	1.39588	8
28	Csa2G378010	GO:0016567	protein ubiquitination	-	-	1279	5547	22122	1.80359	6.41449	0.00750235	1.39536	8
29	Csa2G370580	-	-	-	-	2554	11058	1575	1.80121	7.40963	0.00751767	1.39458	8
30	Csa3G872740	-	-	-	-	4567	19699	19113	1.79577	8.24356	0.00766336	1.3885	8
31	Csa3G740810	GO:0008152	metabolic process	-	-	1434	6189	21737	1.79657	6.5739	0.00771229	1.38587	8
32	Csa6G500500	-	-	-	-	988	4266	23762	1.79718	6.03751	0.00774208	1.38431	8
33	Csa1G531180	GO:0007165//GO:0035556//GO:0006629//GO:0009395//GO:0046339	signal transduction//intracellular signal transduction//lipid metabolic process//phospholipid catabolic process//diacylglycerol metabolic process	K05857	phosphatidylinositol phospholipase C, delta	378	1645	20069	1.80832	4.66314	0.00774618	1.38418	8
34	Csa2G370530	GO:0055085	transmembrane transport	-	-	2916	12560	4862	1.79373	7.59496	0.00774849	1.38416	8
35	Csa7G419590	GO:0006508	proteolysis	-	-	4867	20939	4011	1.79206	8.33244	0.00778087	1.38265	8
36	Csa6G008580	-	-	-	-	1328	5723	15514	1.79442	6.46155	0.00779055	1.38235	8
37	Csa7G237890	GO:0006468//GO:0050776//GO:0007165//GO:0014068	protein phosphorylation//regulation of immune response//signal transduction//positive regulation of phosphatidylinositol 3-kinase signaling	-	-	1435	6178	15504	1.793	6.57214	0.0078279	1.38062	8
38	Csa2G006870	GO:0006118	obsolete electron transport	-	-	564	2439	23860	1.79931	5.23181	0.0078295	1.38062	8
39	Csa2G232990	-	-	-	-	345	1499	19591	1.80599	4.53003	0.00784527	1.38023	8
40	Csa2G361830	-	-	-	-	253	1102	5872	1.80945	4.08723	0.00784634	1.38023	8
41	Csa5G100000	GO:0019752	carboxylic acid metabolic process	K01580	glutamate decarboxylase	235	1024	13597	1.80999	3.98173	0.00789128	1.37818	8
42	Csa1G050480	-	-	-	-	239	1043	5148	1.81217	4.00764	0.0079046	1.37766	8
43	Csa7G278230	GO:0016567	protein ubiquitination	-	-	666	2874	11439	1.79629	5.46877	0.0079047	1.37766	8
44	Csa2G005990	-	-	-	-	329	1426	2938	1.80246	4.45904	0.00794822	1.3757	8
45	Csa7G426500	GO:0008283//GO:0040007//GO:0007165	cell proliferation//growth//signal transduction	K00326	cytochrome-b5 reductase	1045	4489	225	1.78977	6.11259	0.00797557	1.37443	8
46	Csa1G597020	GO:0006468	protein phosphorylation	-	-	745	3203	14542	1.79095	5.62605	0.0080499	1.37061	8
47	Csa3G856000	-	-	-	-	3013	12893	13800	1.78427	7.63481	0.00805781	1.37029	8
48	Csa6G188080	-	-	K12349	neutral ceramidase	764	3281	6553	1.78933	5.66106	0.00808704	1.36905	8
49	Csa3G904080	GO:0015992//GO:0006094//GO:0006123//GO:0015976//GO:0006096//GO:0055114//GO:0006144//GO:0005975	proton transport//gluconeogenesis//mitochondrial electron transport, cytochrome c to oxygen//carbon utilization//glycolytic process//oxidation-reduction process//purine nucleobase metabolic process//carbohydrate metabolic process	K00873	pyruvate kinase	270	1168	22671	1.79958	4.17293	0.00814925	1.36636	8
50	Csa4G011670	-	-	-	-	732	3137	3092	1.78631	5.5971	0.00817704	1.36531	8
51	Csa2G437050	GO:0055114//GO:0016567//GO:0090263	oxidation-reduction process//protein ubiquitination//positive regulation of canonical Wnt signaling pathway	-	-	999	4270	13764	1.78256	6.04214	0.00822554	1.36317	8
52	Csa6G401400	-	-	-	-	1551	6609	22048	1.77815	6.67268	0.00831736	1.35878	8
53	Csa6G067360	GO:0007165//GO:0006144//GO:0000160//GO:0006351//GO:0006206	signal transduction//purine nucleobase metabolic process//phosphorelay signal transduction system//transcription, DNA-templated//pyrimidine nucleobase metabolic process	K14490	histidine-containing phosphotransfer peotein	895	3819	15414	1.7801	5.88186	0.0083292	1.35837	8
54	Csa7G276180	-	-	-	-	744	3181	22316	1.78295	5.61791	0.00833321	1.35827	8
55	Csa7G448810	-	-	K13464	jasmonate ZIM domain-containing protein	1016	4332	23294	1.77901	6.0637	0.00834449	1.3579	8
56	Csa2G418350	GO:0000045	autophagosome assembly	K08341	GABA(A) receptor-associated protein	1749	7445	8133	1.77667	6.84472	0.00835636	1.35739	8
57	Csa4G094520	-	-	-	-	11382	48317	2797	1.77276	9.54291	0.00841038	1.35512	8
58	Csa2G384460	-	-	-	-	521	2223	21120	1.77993	5.10266	0.00851107	1.35109	8
59	Csa1G277450	-	-	-	-	1158	4917	4337	1.77304	6.24758	0.00853279	1.35012	8
60	Csa2G249900	GO:0006508	proteolysis	K01373	cathepsin F	8529	36102	9598	1.76861	9.12345	0.00856114	1.34879	8
61	Csa6G513560	GO:0006468	protein phosphorylation	-	-	295	1264	18896	1.78582	4.28945	0.00859372	1.34767	8
62	Csa3G123180	-	-	-	-	1331	5638	5390	1.76958	6.44557	0.00863615	1.34575	8
63	Csa2G223160	-	-	K00547	homocysteine S-methyltransferase	219	938	13765	1.78513	3.86135	0.00875622	1.34074	8
64	Csa6G494930	GO:0055114	oxidation-reduction process	K00472	prolyl 4-hydroxylase	300	1282	15845	1.78197	4.31062	0.00879178	1.33958	8
65	Csa3G800720	GO:0006614//GO:0006355	SRP-dependent cotranslational protein targeting to membrane//regulation of transcription, DNA-templated	-	-	228	974	12931	1.78138	3.91622	0.00887152	1.33577	8
66	Csa6G361410	-	-	-	-	623	2638	16846	1.76895	5.35153	0.00887359	1.33577	8
67	Csa3G736800	GO:0016567//GO:0030541	protein ubiquitination//plasmid partitioning	K10590	E3 ubiquitin-protein ligase TRIP12	589	2494	6569	1.76892	5.27072	0.00888185	1.33547	8
68	Csa1G572410	-	-	-	-	430	1825	4902	1.77222	4.82054	0.0089094	1.33434	8
69	Csa3G005570	-	-	-	-	2699	11354	7542	1.75965	7.45708	0.0089288	1.3336	8
70	Csa5G468430	GO:0006810	transport	-	-	255	1084	15852	1.77434	4.07138	0.00901133	1.32982	8
71	Csa3G731040	-	-	-	-	1502	6310	5889	1.75767	6.61058	0.00905524	1.32802	8
72	Csa6G155550	GO:0016567	protein ubiquitination	-	-	1372	5756	19517	1.7557	6.47858	0.00914063	1.32468	8
73	Csa3G184020	-	-	-	-	223	948	6584	1.77433	3.87897	0.0092519	1.32195	8
74	Csa4G017190	-	-	-	-	3117	13029	10678	1.75045	7.65762	0.00926405	1.32168	8
75	Csa7G043020	GO:0007128//GO:0006355//GO:0007130//GO:0070193	meiotic prophase I//regulation of transcription, DNA-templated//synaptonemal complex assembly//synaptonemal complex organization	-	-	2149	8985	4233	1.75079	7.12167	0.0092778	1.32126	8
76	Csa2G427880	-	-	-	-	595	2496	13721	1.75546	5.27493	0.00932063	1.31947	8
77	Novel00430	-	-	-	-	196	834	10216	1.77561	3.69493	0.00933504	1.319	8
78	Csa6G517140	-	-	-	-	2249	9385	22611	1.74802	7.18511	0.00938031	1.31743	8
79	Csa5G608550	-	-	K19476	vacuolar protein sorting-associated protein IST1	283	1196	11627	1.76594	4.21446	0.00941844	1.31587	8
80	Csa5G642720	GO:0019521//GO:0006554//GO:0018874//GO:0006631//GO:0006552//GO:0055114//GO:0006633//GO:0006098//GO:0006550//GO:0006568//GO:0006574	D-gluconate metabolic process//lysine catabolic process//benzoate metabolic process//fatty acid metabolic process//leucine catabolic process//oxidation-reduction process//fatty acid biosynthetic process//pentose-phosphate shunt//isoleucine catabolic process//tryptophan metabolic process//valine catabolic process	K00033	6-phosphogluconate dehydrogenase	5385	22430	14425	1.74538	8.44223	0.00943336	1.31529	8
81	Csa1G613550	-	-	-	-	392	1647	3322	1.75762	4.67623	0.0094396	1.31521	8
82	Csa6G382950	GO:0006355	regulation of transcription, DNA-templated	-	-	2902	12088	8480	1.74541	7.55067	0.00946222	1.31461	8
83	Csa3G153730	-	-	-	-	571	2391	16731	1.75285	5.21365	0.00952001	1.31229	8
84	Csa5G616330	-	-	-	-	220	928	22639	1.7631	3.8509	0.00955351	1.31104	8
85	Csa3G816090	GO:0007018//GO:0007017	microtubule-based movement//microtubule-based process	-	-	194	823	16353	1.77124	3.67687	0.00958176	1.30986	8
86	Csa7G450800	GO:0006886//GO:0006888	intracellular protein transport//ER to Golgi vesicle-mediated transport	-	-	3776	15666	2648	1.73967	7.9259	0.00967198	1.30631	8
87	Csa6G118340	GO:0006506//GO:0003333	GPI anchor biosynthetic process//amino acid transmembrane transport	-	-	1670	6934	8051	1.74077	6.75039	0.00969274	1.30549	8
88	Csa4G289620	GO:0006468	protein phosphorylation	-	-	151	643	17912	1.77651	3.32215	0.00973531	1.30389	8
89	Csa3G878870	-	-	-	-	454	1894	6335	1.74742	4.87955	0.00974398	1.30361	8
90	Csa1G600250	-	-	-	-	1804	7480	1452	1.73877	6.86012	0.00976356	1.30291	8
91	Csa3G124940	GO:0055114	oxidation-reduction process	-	-	202	850	10824	1.75954	3.72578	0.0097853	1.3027	8
1	Csa6G029440	GO:0009231	riboflavin biosynthetic process	K14652	3,4-dihydroxy 2-butanone 4-phosphate synthase / GTP cyclohydrolase II	4045	26950	12895	2.42303	8.57718	0.000430324	2.43124	9
2	Csa5G576650	GO:0006659	phosphatidylserine biosynthetic process	K08730	phosphatidylserine synthase 2	1823	12138	17128	2.42207	7.427	0.000435534	2.42672	9
3	Csa4G443140	GO:0006749//GO:0006006//GO:0055114//GO:0006098//GO:0006024	glutathione metabolic process//glucose metabolic process//oxidation-reduction process//pentose-phosphate shunt//glycosaminoglycan biosynthetic process	K00036	glucose-6-phosphate 1-dehydrogenase	2476	16403	8389	2.41482	7.86237	0.000449956	2.41466	9
4	Csa1G505400	-	-	-	-	582	3877	4251	2.42262	5.78202	0.000451705	2.41315	9
5	Csa2G351540	-	-	-	-	207	1397	21255	2.44099	4.31073	0.000452083	2.41313	9
6	Csa7G426520	-	-	-	-	93	642	14708	2.47285	3.19171	0.00046335	2.40365	9
7	Csa7G073610	GO:0055114//GO:0006378//GO:0045454	oxidation-reduction process//mRNA polyadenylation//cell redox homeostasis	-	-	115	783	19365	2.45323	3.47863	0.000464891	2.40261	9
8	Csa4G337920	GO:0055114	oxidation-reduction process	-	-	629	4165	15728	2.41397	5.88659	0.000468179	2.40019	9
9	Csa3G816080	-	-	-	-	364	2422	9813	2.42082	5.10497	0.000470783	2.3983	9
10	Csa7G431400	-	-	-	-	436	2886	21463	2.41336	5.35841	0.000479084	2.39226	9
11	Csa4G651770	GO:0055114//GO:0006807//GO:0042128	oxidation-reduction process//nitrogen compound metabolic process//nitrate assimilation	-	-	5479	35917	4567	2.39965	8.99518	0.000482541	2.38965	9
12	Csa2G000790	-	-	-	-	365	2414	3160	2.41209	5.10158	0.000490164	2.38319	9
13	Csa6G513470	-	-	-	-	343	2271	22534	2.41366	5.01348	0.000493098	2.38094	9
14	Csa5G613600	-	-	-	-	70	483	7173	2.47171	2.78579	0.000494669	2.37973	9
15	Csa2G032230	-	-	-	-	226	1499	14538	2.41602	4.41583	0.000504211	2.37212	9
16	Csa6G223490	-	-	K15889	prenylcysteine alpha-carboxyl methylesterase	131	879	14856	2.43229	3.64745	0.000505869	2.37086	9
17	Csa4G420210	-	-	-	-	641	4200	12701	2.39878	5.90104	0.000506812	2.37022	9
18	Csa3G386830	GO:0006119//GO:0006338//GO:0015992//GO:0006118	oxidative phosphorylation//chromatin remodeling//proton transport//obsolete electron transport	K09422	myb proto-oncogene protein, plant	85	580	8535	2.45596	3.04918	0.000510943	2.36687	9
19	Csa6G104630	-	-	-	-	376	2468	1931	2.40118	5.13514	0.000512876	2.3654	9
20	Csa5G623920	GO:0006355	regulation of transcription, DNA-templated	-	-	1035	6743	21362	2.39063	6.58452	0.000514064	2.36457	9
21	Csa5G165200	GO:0043248	proteasome assembly	-	-	120	806	8641	2.43365	3.52307	0.00051645	2.3629	9
22	Csa6G425150	-	-	-	-	788	5137	21697	2.39149	6.19234	0.000521814	2.35858	9
23	Csa7G378570	GO:0006355//GO:0006606//GO:0051382//GO:0015031//GO:0006886//GO:0048870	regulation of transcription, DNA-templated//protein import into nucleus//kinetochore assembly//protein transport//intracellular protein transport//cell motility	-	-	659	4296	10439	2.39144	5.93477	0.000524604	2.35643	9
24	Csa7G449420	GO:0006323//GO:0055114	DNA packaging//oxidation-reduction process	K00454	lipoxygenase	1640	10628	17148	2.38302	7.24165	0.000529237	2.35354	9
25	Csa4G307900	-	-	-	-	1716	11119	9506	2.38282	7.3068	0.000529402	2.35354	9
26	Csa6G092010	GO:0006355	regulation of transcription, DNA-templated	-	-	3655	23632	12847	2.37976	8.39457	0.000533528	2.35149	9
27	Csa6G504690	GO:0006355	regulation of transcription, DNA-templated	-	-	61	419	6184	2.4649	2.58444	0.000546907	2.34192	9
28	Csa6G518190	GO:0045454//GO:0006118//GO:0005975	cell redox homeostasis//obsolete electron transport//carbohydrate metabolic process	-	-	609	3939	1226	2.3801	5.81161	0.00055606	2.33572	9
29	Csa3G698530	GO:0055114	oxidation-reduction process	-	-	351	2285	9221	2.38927	5.02618	0.000556676	2.33541	9
30	Csa3G607650	GO:0006629//GO:0042967	lipid metabolic process//acyl-carrier-protein biosynthetic process	-	-	58	400	1084	2.4706	2.51761	0.000562469	2.33142	9
31	Csa6G505950	-	-	-	-	15718	100741	19436	2.36715	10.4882	0.000564856	2.32992	9
32	Csa1G658010	GO:0006470//GO:0006570	protein dephosphorylation//tyrosine metabolic process	-	-	347	2250	13803	2.38354	5.00488	0.000566812	2.32859	9
33	Csa3G607640	GO:0042967//GO:0006629	acyl-carrier-protein biosynthetic process//lipid metabolic process	-	-	117	778	10857	2.41914	3.47469	0.000572841	2.32517	9
34	Csa2G034770	GO:0010112//GO:2000401//GO:0050855	regulation of systemic acquired resistance//regulation of lymphocyte migration//regulation of B cell receptor signaling pathway	-	-	354	2292	5643	2.38141	5.03183	0.000573167	2.32509	9
35	Csa5G218230	-	-	-	-	265	1722	2710	2.38652	4.6198	0.000579429	2.32054	9
36	Csa5G585990	-	-	-	-	1475	9434	16022	2.36406	7.07289	0.000581907	2.31885	9
37	Csa3G038190	-	-	K01115	phospholipase D1/2	2948	18823	12686	2.36164	8.06936	0.000584157	2.31734	9
38	Csa6G405930	GO:0006810	transport	-	-	95	630	20545	2.41497	3.17356	0.000596422	2.30966	9
39	Csa7G074910	-	-	-	-	2053	13044	19293	2.35451	7.54163	0.00060705	2.30228	9
40	Csa4G332090	GO:0016567	protein ubiquitination	-	-	752	4795	5	2.35955	6.09822	0.00060731	2.30228	9
41	Csa5G524850	GO:0055114	oxidation-reduction process	K00278	L-aspartate oxidase	762	4862	10623	2.36051	6.11806	0.000607572	2.30228	9
42	Csa5G276460	-	-	-	-	53	361	22400	2.45245	2.37459	0.000612752	2.29926	9
43	Csa2G074200	GO:0008152//GO:0007186//GO:0007165//GO:0006810//GO:0055085	metabolic process//G-protein coupled receptor signaling pathway//signal transduction//transport//transmembrane transport	K05658	ATP-binding cassette, subfamily B (MDR/TAP), member 1	253	1622	14552	2.36705	4.53693	0.000628935	2.29026	9
44	Csa6G311530	GO:0007165	signal transduction	-	-	94	618	6818	2.40248	3.14802	0.000642093	2.28243	9
45	Csa1G424360	-	-	-	-	947	5970	18988	2.34315	6.41673	0.000650404	2.2775	9
46	Csa7G047400	GO:0006355	regulation of transcription, DNA-templated	-	-	144	933	14101	2.3819	3.74076	0.000651499	2.27716	9
47	Csa6G319770	GO:0006574//GO:0006550//GO:0008152//GO:0006633//GO:0006552//GO:0006631//GO:0019521//GO:0006568//GO:0006098//GO:0055114//GO:0018874//GO:0006554	valine catabolic process//isoleucine catabolic process//metabolic process//fatty acid biosynthetic process//leucine catabolic process//fatty acid metabolic process//D-gluconate metabolic process//tryptophan metabolic process//pentose-phosphate shunt//oxidation-reduction process//benzoate metabolic process//lysine catabolic process	K10527	enoyl-CoA hydratase/3-hydroxyacyl-CoA dehydrogenase	3199	20093	11552	2.33795	8.16741	0.000655523	2.27476	9
48	Csa3G823050	-	-	K01640	hydroxymethylglutaryl-CoA lyase	793	5001	23276	2.34365	6.16143	0.000656475	2.27433	9
49	Csa1G071890	GO:0055114//GO:0019354//GO:0006779	oxidation-reduction process//siroheme biosynthetic process//porphyrin-containing compound biosynthetic process	-	-	494	3118	4205	2.34477	5.48074	0.000668936	2.26728	9
50	Csa4G627800	-	-	-	-	69	457	23478	2.41263	2.71592	0.000676559	2.26268	9
51	Csa1G145920	GO:0006508	proteolysis	-	-	354	2239	21700	2.34766	5.00363	0.000676831	2.26267	9
52	Csa2G263850	GO:0006810	transport	-	-	53	355	23444	2.42828	2.35444	0.000682652	2.25945	9
53	Csa1G600830	GO:0006355	regulation of transcription, DNA-templated	K14432	ABA responsive element binding factor	382	2406	14621	2.34165	5.10812	0.000689816	2.25589	9
54	Csa3G017260	GO:0007264//GO:0006576	small GTPase mediated signal transduction//cellular biogenic amine metabolic process	-	-	1138	7100	20154	2.3282	6.66905	0.000696668	2.25212	9
55	Csa6G398200	-	-	-	-	1194	7448	17381	2.32794	6.73806	0.000696884	2.25212	9
56	Csa7G011870	GO:0015031//GO:0006464	protein transport//cellular protein modification process	K06689	ubiquitin-conjugating enzyme E2 D/E	186	1186	6535	2.35903	4.08856	0.000698384	2.25168	9
57	Csa4G047970	-	-	-	-	178	1134	7262	2.35774	4.02443	0.000702938	2.24918	9
58	Csa2G123040	-	-	-	-	157	999	13471	2.35589	3.84291	0.000708258	2.24639	9
59	Csa3G185660	GO:0006511//GO:0007275	ubiquitin-dependent protein catabolic process//multicellular organismal development	K04506	E3 ubiquitin-protein ligase SIAH1	91	593	2709	2.38966	3.09104	0.000710627	2.24521	9
60	Csa7G432520	GO:0006118//GO:0006811	obsolete electron transport//ion transport	-	-	19296	119704	22325	2.32008	10.7447	0.000710726	2.24521	9
61	Csa4G280660	-	-	-	-	35	242	20232	2.47281	1.80576	0.000713406	2.24446	9
62	Csa4G652690	-	-	-	-	40	275	3216	2.46506	1.98731	0.000713545	2.24446	9
63	Csa4G280500	-	-	-	-	5331	33061	1986	2.31962	8.88871	0.000714612	2.24398	9
64	Csa2G258810	GO:0009733	response to auxin	K14488	SAUR family protein	250	1575	4976	2.34183	4.49876	0.000720795	2.2404	9
65	Csa3G119240	GO:0006355	regulation of transcription, DNA-templated	-	-	903	5597	23361	2.31871	6.3278	0.000733482	2.2346	9
66	Csa1G637950	-	-	-	-	643	3996	10770	2.32246	5.84172	0.000734241	2.23431	9
67	Csa7G420160	GO:0006468	protein phosphorylation	K13436	pto-interacting protein 1	317	1985	19143	2.33317	4.8328	0.000737129	2.23277	9
68	Csa3G852580	GO:0055114	oxidation-reduction process	-	-	111	711	22685	2.36512	3.35433	0.000741246	2.23083	9
69	Csa7G048060	-	-	-	-	1326	8191	23316	2.31386	6.87748	0.000744756	2.22942	9
70	Csa1G659590	-	-	-	-	550	3412	18960	2.31987	5.6146	0.000746314	2.22886	9
71	Csa5G202350	-	-	-	-	505	3134	7090	2.32039	5.49213	0.000750205	2.22754	9
72	Csa6G310500	-	-	-	-	263	1640	9115	2.32706	4.5593	0.000758371	2.22348	9
73	Csa3G812140	-	-	-	-	442	2743	948	2.32034	5.3003	0.000759162	2.22319	9
74	Csa1G046910	GO:0006468	protein phosphorylation	-	-	418	2593	442	2.31973	5.21945	0.000760202	2.22292	9
75	Csa4G038810	GO:0006888//GO:0006886	ER to Golgi vesicle-mediated transport//intracellular protein transport	-	-	1748	10758	18462	2.30855	7.27141	0.000760886	2.2228	9
76	Csa7G363070	GO:0006457	protein folding	-	-	1102	6785	3567	2.3091	6.60682	0.000764857	2.22075	9
77	Csa5G610400	-	-	-	-	96	614	5523	2.36278	3.14501	0.000765866	2.22033	9
78	Csa3G731060	GO:0008152//GO:0006118//GO:0055114	metabolic process//obsolete electron transport//oxidation-reduction process	K00232	acyl-CoA oxidase	3011	18456	23289	2.30273	8.05072	0.000778256	2.21384	9
79	Csa7G043050	GO:0055085	transmembrane transport	-	-	60	392	18830	2.39264	2.50072	0.000785434	2.21033	9
80	Csa1G668000	-	-	-	-	944	5780	18395	2.30107	6.37712	0.000797999	2.20503	9
81	Csa7G448900	GO:0055114//GO:0008152	oxidation-reduction process//metabolic process	K14085	aldehyde dehydrogenase family 7 member A1	6854	41828	18745	2.29643	9.23189	0.000798826	2.20497	9
82	Csa5G011660	GO:0005975//GO:0006807//GO:0006665//GO:0006687	carbohydrate metabolic process//nitrogen compound metabolic process//sphingolipid metabolic process//glycosphingolipid metabolic process	K17108	non-lysosomal glucosylceramidase	1832	11166	22088	2.29454	7.32744	0.000813713	2.19767	9
83	Csa5G198760	GO:0015948//GO:0055114//GO:0046656	methanogenesis//oxidation-reduction process//folic acid biosynthetic process	K13354	solute carrier family 25 (peroxisomal adenine nucleotide transporter), member 17	2273	13839	20818	2.29301	7.63717	0.000817742	2.19585	9
84	Csa5G600900	-	-	-	-	119	750	5685	2.34184	3.43448	0.000818373	2.19567	9
85	Csa6G492230	GO:0055114	oxidation-reduction process	-	-	4597	27955	17781	2.29131	8.6515	0.00082019	2.19486	9
86	Csa6G046420	-	-	-	-	852	5193	14604	2.29449	6.2239	0.000825973	2.19213	9
87	Csa4G326550	-	-	K00827	alanine-glyoxylate transaminase / (R)-3-amino-2-methylpropionate-pyruvate transaminase	2480	15062	21183	2.28944	7.7599	0.000831208	2.18954	9
88	Csa6G487580	-	-	-	-	850	5169	11239	2.29119	6.21778	0.000839247	2.18584	9
89	Csa6G517000	-	-	-	-	723	4397	6047	2.29127	5.98471	0.000849283	2.18131	9
90	Csa6G076830	GO:0007165	signal transduction	-	-	464	2828	13649	2.2943	5.34858	0.000850293	2.18095	9
91	Csa3G746610	-	-	-	-	63	409	15921	2.38361	2.56249	0.000857341	2.17831	9
92	Novel00467	-	-	-	-	36	240	6235	2.42033	1.80182	0.000860407	2.17707	9
93	Csa3G416640	-	-	-	-	930	5631	21989	2.28494	6.34221	0.000862857	2.17599	9
94	Csa3G745010	GO:0008152	metabolic process	K13496	UDP-glucosyl transferase 73C	1400	8449	12783	2.28026	6.92786	0.000875149	2.17126	9
95	Novel00569	-	-	-	-	50	326	9042	2.38926	2.23953	0.000877903	2.17005	9
96	Csa3G150820	GO:0055114	oxidation-reduction process	K00472	prolyl 4-hydroxylase	528	3195	13832	2.28396	5.526	0.000895173	2.16235	9
97	Csa6G344280	GO:0046740	transport of virus in host, cell to cell	K03875	F-box and leucine-rich repeat protein 1 (S-phase kinase-associated protein 2)	1226	7359	9367	2.27244	6.73008	0.000910786	2.15549	9
98	Csa4G003640	GO:0007010	cytoskeleton organization	-	-	276	1677	18721	2.28967	4.59761	0.000914588	2.15399	9
99	Csa1G696520	GO:0009116	nucleoside metabolic process	-	-	15006	89728	11038	2.267	10.3379	0.000918667	2.15237	9
100	Csa4G371570	GO:0006520//GO:0009058	cellular amino acid metabolic process//biosynthetic process	-	-	3519	20973	3373	2.26225	8.242	0.00094461	2.14152	9
101	Csa5G169060	GO:0006468//GO:0043248	protein phosphorylation//proteasome assembly	-	-	80	499	19683	2.32635	2.85485	0.000947026	2.14057	9
102	Csa5G168880	-	-	-	-	276	1668	9916	2.28191	4.59118	0.000948819	2.1399	9
103	Csa4G337320	GO:0006260//GO:0006355	DNA replication//regulation of transcription, DNA-templated	-	-	53	339	1459	2.36177	2.29927	0.000950246	2.1394	9
104	Csa7G390740	-	-	-	-	297	1783	19015	2.27234	4.68866	0.00097847	2.12793	9
105	Csa6G523360	-	-	-	-	169	1027	1738	2.28958	3.89347	0.00098456	2.1257	9
106	Csa2G338830	GO:0006355	regulation of transcription, DNA-templated	-	-	3419	20253	23229	2.25345	8.19314	0.000985458	2.12558	9
107	Csa3G122430	-	-	K01068	acyl-coenzyme A thioesterase 1/2/4	1163	6891	20972	2.25375	6.63859	0.000997096	2.12067	9
108	Csa5G023870	GO:0016567	protein ubiquitination	-	-	112	684	23756	2.29635	3.31016	0.00101834	2.1152	9
109	Csa6G074600	GO:0006479//GO:0009401//GO:0008643//GO:0006481	protein methylation//phosphoenolpyruvate-dependent sugar phosphotransferase system//carbohydrate transport//C-terminal protein methylation	K00587	protein-S-isoprenylcysteine O-methyltransferase	246	1469	21223	2.26458	4.41155	0.00103157	2.11082	9
110	Csa6G519530	-	-	-	-	155	934	22653	2.27732	3.75942	0.00104872	2.10396	9
111	Csa3G901020	GO:0055085//GO:0006355//GO:0006810	transmembrane transport//regulation of transcription, DNA-templated//transport	-	-	234	1390	8459	2.25695	4.33345	0.00108645	2.08983	9
112	Csa3G117940	-	-	-	-	25	169	12344	2.43878	1.30665	0.00109256	2.08755	9
113	Csa1G005770	-	-	-	-	919	5370	5162	2.23364	6.28266	0.00110313	2.08382	9
114	Csa6G327430	GO:0006355	regulation of transcription, DNA-templated	-	-	569	3334	14796	2.23752	5.59531	0.00111535	2.0795	9
115	Csa4G293170	-	-	K15728	phosphatidate phosphatase LPIN	485	2843	18467	2.23809	5.36583	0.001119	2.07823	9
116	Csa3G779020	GO:0006355	regulation of transcription, DNA-templated	-	-	939	5471	14303	2.22947	6.31024	0.00112462	2.07666	9
117	Csa7G073630	GO:0006118//GO:0055114//GO:0006486	obsolete electron transport//oxidation-reduction process//protein glycosylation	-	-	711	4152	10000	2.2327	5.91219	0.00112604	2.07632	9
118	Csa3G146610	-	-	-	-	329	1931	12715	2.2398	4.80892	0.00113819	2.07236	9
119	Csa3G415110	-	-	-	-	1317	7641	9325	2.2234	6.79281	0.00114931	2.06874	9
120	Csa2G000660	GO:0006691//GO:0006693//GO:0019530//GO:0006749	leukotriene metabolic process//prostaglandin metabolic process//taurine metabolic process//glutathione metabolic process	K18592	gamma-glutamyltranspeptidase / glutathione hydrolase / leukotriene-C4 hydrolase	986	5717	5898	2.22246	6.37486	0.00116123	2.06501	9
121	Csa3G892770	-	-	-	-	380	2219	11087	2.2325	5.01016	0.00116931	2.0623	9
122	Csa3G841490	-	-	-	-	44	275	13447	2.32792	2.00831	0.001211	2.04934	9
123	Csa1G574790	GO:0055114	oxidation-reduction process	K01738	cysteine synthase A	165	970	8055	2.24174	3.81971	0.00121412	2.04852	9
124	Csa1G708660	-	-	-	-	177	1038	21402	2.23826	3.91749	0.00124716	2.03806	9
125	Csa3G785400	GO:0006468//GO:0006418//GO:0007165	protein phosphorylation//tRNA aminoacylation for protein translation//signal transduction	K13412	calcium-dependent protein kinase	19	129	2319	2.4434	0.929901	0.00128966	2.02514	9
126	Csa3G389860	-	-	-	-	104	614	8010	2.24743	3.16404	0.00130185	2.0218	9
127	Csa3G146490	-	-	-	-	118	694	10920	2.24207	3.34008	0.00131882	2.01721	9
128	Csa4G414910	-	-	K03046	DNA-directed RNA polymerase subunit beta'	40	249	7733	2.32185	1.86899	0.0013816	2.00012	9
129	Csa3G829130	GO:0055085//GO:0006810	transmembrane transport//transport	-	-	80	471	2701	2.24306	2.78637	0.00139672	1.99628	9
130	Csa1G555090	-	-	-	-	26	168	21400	2.37389	1.30802	0.00139685	1.99628	9
131	Csa4G639740	-	-	-	-	79	466	11467	2.24579	2.7707	0.00140729	1.99628	9
132	Csa5G496510	-	-	-	-	77	453	13767	2.24193	2.73104	0.00145301	1.9848	9
133	Csa7G368100	GO:0006418//GO:0006265	tRNA aminoacylation for protein translation//DNA topological change	K01893	asparaginyl-tRNA synthetase	98	574	5475	2.2359	3.06977	0.00145395	1.98466	9
134	Csa7G237830	GO:0006355	regulation of transcription, DNA-templated	-	-	24	156	13053	2.38203	1.20329	0.001526	1.96698	9
135	Csa2G377910	GO:0055114//GO:0045454//GO:0035556	oxidation-reduction process//cell redox homeostasis//intracellular signal transduction	-	-	26	165	20525	2.34791	1.28681	0.00159278	1.94952	9
136	Csa2G140360	-	-	-	-	24	155	12878	2.37276	1.19571	0.0015989	1.948	9
137	Csa3G835270	-	-	-	-	48	287	4518	2.26429	2.07907	0.00164417	1.93731	9
138	Csa2G006150	-	-	K13280	signal peptidase, endoplasmic reticulum-type	21	139	10561	2.40741	1.0388	0.00165095	1.93609	9
139	Csa3G791510	-	-	K12501	homogentisate solanesyltransferase	23	148	13656	2.36726	1.13212	0.00172284	1.92056	9
140	Novel00652	-	-	-	-	26	160	19439	2.30356	1.25073	0.00190212	1.88432	9
141	Csa3G747620	GO:0055114//GO:0007268	oxidation-reduction process//synaptic transmission	-	-	32	192	8445	2.26798	1.51175	0.00200122	1.86601	9
142	Csa3G225840	GO:0005975//GO:0016049//GO:0010215	carbohydrate metabolic process//cell growth//cellulose microfibril organization	-	-	18	115	12269	2.35539	0.783787	0.00213241	1.84256	9
143	Csa5G524730	-	-	K09422	myb proto-oncogene protein, plant	23	141	2793	2.29742	1.07543	0.00231508	1.81501	9
144	Csa6G515450	-	-	-	-	29	174	13874	2.26757	1.37381	0.00236215	1.80721	9
145	Csa4G062370	-	-	-	-	14	93	4905	2.4095	0.48361	0.0024421	1.79516	9
146	Csa6G123980	-	-	-	-	18	111	10243	2.30437	0.74265	0.00256732	1.77703	9
147	Csa3G348940	-	-	-	-	25	148	23166	2.24752	1.15091	0.00259631	1.77268	9
148	Csa5G613440	-	-	-	-	17	106	8625	2.3199	0.67668	0.00271102	1.75719	9
149	Csa3G042390	GO:0006355	regulation of transcription, DNA-templated	-	-	14	90	4728	2.36227	0.445555	0.00305502	1.71579	9
150	Csa7G229900	-	-	-	-	14	89	4807	2.34617	0.432639	0.00329509	1.68842	9
151	Novel00503	-	-	-	-	15	93	17356	2.31072	0.498185	0.00329894	1.68829	9
152	Novel00239	-	-	-	-	9	56	15436	2.31022	-0.189158	0.00554519	1.50332	9
153	Csa6G445010	GO:0006979//GO:0055114//GO:0006804	response to oxidative stress//oxidation-reduction process//obsolete peroxidase reaction	K00430	peroxidase	8	51	22059	2.34336	-0.318569	0.00644749	1.45079	9
1	Csa4G325520	-	-	-	-	9518	6	3262	-10.9116	7.14231	1.09127e-25	21.8364	10
2	Csa1G228960	-	-	-	-	13039	23	14302	-9.45134	7.59774	4.63124e-23	19.4959	10
3	Csa7G336450	-	-	-	-	2540	1	23021	-11.4365	5.23609	2.11309e-22	18.8768	10
4	Csa3G434970	-	-	-	-	6146	10	13241	-9.55669	6.51243	2.60309e-22	18.7988	10
5	Csa5G221940	-	-	-	-	1679	2	17343	-9.92989	4.63974	7.64286e-20	16.4682	10
6	Csa2G258100	GO:0009733	response to auxin	K14488	SAUR family protein	1266	1	15308	-10.4321	4.23191	2.11632e-19	16.0377	10
7	Novel00344	-	-	-	-	1753	4	10792	-9.0396	4.70324	2.1455e-19	16.0377	10
8	Csa3G826660	-	-	-	-	5179	21	2881	-8.24969	6.26826	3.00596e-19	15.9083	10
9	Csa1G050230	-	-	-	-	4908	20	1309	-8.24207	6.19074	3.36619e-19	15.8674	10
10	Csa3G146550	-	-	-	-	1049	1	10350	-10.1608	3.96081	1.34708e-18	15.3043	10
11	Csa1G188670	GO:0005975//GO:0006073	carbohydrate metabolic process//cellular glucan metabolic process	-	-	1242	3	11596	-8.94151	4.20619	1.50651e-18	15.2631	10
12	Novel00006	-	-	-	-	3065	15	1646	-7.97458	5.5124	3.17206e-18	14.9751	10
13	Csa4G290740	-	-	-	-	7497	47	15301	-7.62629	6.80449	5.74163e-18	14.7307	10
14	Csa6G445150	GO:0006810	transport	-	-	1082	2	12456	-9.29604	4.00655	5.9036e-18	14.7252	10
15	Csa2G354030	GO:0006259//GO:0006308//GO:0006355	DNA metabolic process//DNA catabolic process//regulation of transcription, DNA-templated	-	-	1745	7	7481	-8.24649	4.69865	6.11579e-18	14.7163	10
16	Csa2G379990	-	-	-	-	21700	155	5940	-7.44101	8.33884	9.5709e-18	14.5346	10
17	Csa6G014540	GO:0006555//GO:0006556	methionine metabolic process//S-adenosylmethionine biosynthetic process	-	-	6530	49	3803	-7.36712	6.60668	3.38093e-17	14.022	10
18	Csa1G153560	-	-	-	-	2326	15	17216	-7.57656	5.11614	4.84058e-17	13.8774	10
19	Csa1G051740	GO:0019087	transformation of host cell by virus	-	-	558	0	21594	-12.2894	3.04905	6.24095e-17	13.7781	10
20	Csa5G636450	GO:0055085//GO:0006955//GO:0007186//GO:0007165//GO:0006810//GO:0000902//GO:0008152	transmembrane transport//immune response//G-protein coupled receptor signaling pathway//signal transduction//transport//cell morphogenesis//metabolic process	K05658	ATP-binding cassette, subfamily B (MDR/TAP), member 1	1866	12	4035	-7.57731	4.79819	7.02325e-17	13.7322	10
21	Csa1G599540	-	-	-	-	10679	100	21405	-7.04966	7.31847	1.58002e-16	13.3907	10
22	Csa6G495650	GO:0007010//GO:0006357	cytoskeleton organization//regulation of transcription from RNA polymerase II promoter	-	-	490	0	2722	-12.1019	2.86163	2.1911e-16	13.259	10
23	Csa3G818250	GO:0009405//GO:0006810	pathogenesis//transport	-	-	1961	15	211	-7.33031	4.87125	2.59995e-16	13.1898	10
24	Csa1G003490	GO:0006810//GO:0015893//GO:0055085//GO:0006855	transport//drug transport//transmembrane transport//drug transmembrane transport	-	-	2578	22	6786	-7.17662	5.26697	2.95784e-16	13.1388	10
25	Csa7G450510	GO:0055114	oxidation-reduction process	-	-	3847	36	16701	-7.0471	5.84544	3.97503e-16	13.0203	10
26	Csa4G017140	-	-	-	-	3839	38	13298	-6.96639	5.84306	6.78563e-16	12.7977	10
27	Csa5G171700	-	-	-	-	970	6	9830	-7.61713	3.85395	7.44252e-16	12.7623	10
28	Csa5G636630	-	-	-	-	483	1	21977	-9.04208	2.84331	2.69218e-15	12.2277	10
29	Csa5G623870	GO:0006355//GO:0006508	regulation of transcription, DNA-templated//proteolysis	-	-	2227	24	13994	-6.8407	5.0584	2.71475e-15	12.2277	10
30	Csa6G004550	GO:0055114	oxidation-reduction process	K15398	fatty acid omega-hydroxylase	577	3	22545	-7.83563	3.10345	2.7724e-15	12.223	10
31	Csa2G222130	-	-	-	-	566	3	13036	-7.80787	3.07581	3.38141e-15	12.1411	10
32	Csa6G151130	-	-	-	-	889	7	10819	-7.2736	3.73012	4.60462e-15	12.0199	10
33	Csa3G078800	GO:0006355//GO:0006351//GO:0006206//GO:0008033//GO:0016117//GO:0006144//GO:0055114	regulation of transcription, DNA-templated//transcription, DNA-templated//pyrimidine nucleobase metabolic process//tRNA processing//carotenoid biosynthetic process//purine nucleobase metabolic process//oxidation-reduction process	K03146	thiamine thiazole synthase	4278	54	10404	-6.61718	6.00241	4.66031e-15	12.0189	10
34	Csa1G408720	GO:0006355	regulation of transcription, DNA-templated	K14494	DELLA protein	789	6	2364	-7.3192	3.55765	5.60703e-15	11.9468	10
35	Csa7G044980	GO:0006073//GO:0005975	cellular glucan metabolic process//carbohydrate metabolic process	-	-	1092	10	12803	-7.06414	4.02833	6.75961e-15	11.8731	10
36	Csa3G435030	-	-	-	-	3883	50	20835	-6.58816	5.86293	6.83279e-15	11.8731	10
37	Csa1G614640	-	-	-	-	1082	10	6115	-7.05087	4.01516	7.44527e-15	11.8408	10
38	Csa6G401530	-	-	-	-	1159	11	6506	-7.01433	4.11463	7.49502e-15	11.8408	10
39	Csa2G176190	-	-	-	-	8898	125	14159	-6.46491	7.06063	8.07195e-15	11.8125	10
40	Csa1G050220	-	-	-	-	593	4	18167	-7.47606	3.14471	9.07179e-15	11.7732	10
41	Csa2G263940	-	-	-	-	1050	10	21056	-7.00756	3.97217	9.92267e-15	11.7418	10
42	Csa3G222790	GO:0006118	obsolete electron transport	K02639	ferredoxin	1177	13	14702	-6.79831	4.13867	1.21494e-14	11.6576	10
43	Csa3G143570	GO:0006355	regulation of transcription, DNA-templated	K14484	auxin-responsive protein IAA	4058	57	726	-6.46321	5.92788	1.33637e-14	11.6271	10
44	Csa5G602220	-	-	-	-	1159	13	21139	-6.77608	4.11663	1.41118e-14	11.6126	10
45	Csa4G051530	GO:0005975	carbohydrate metabolic process	K01179	endoglucanase	4890	71	15526	-6.4161	6.1975	1.42439e-14	11.6126	10
46	Csa6G522680	-	-	K08912	light-harvesting complex II chlorophyll a/b binding protein 1	52577	814	6969	-6.32602	9.62519	1.42748e-14	11.6126	10
47	Csa1G050370	GO:0006468	protein phosphorylation	-	-	1215	14	17890	-6.73832	4.18506	1.60496e-14	11.5651	10
48	Csa1G188680	GO:0005975//GO:0006073	carbohydrate metabolic process//cellular glucan metabolic process	-	-	3706	55	257	-6.38371	5.79788	2.27475e-14	11.4205	10
49	Csa2G200420	GO:0006355	regulation of transcription, DNA-templated	K14484	auxin-responsive protein IAA	4570	69	19144	-6.3596	6.10052	2.38947e-14	11.4059	10
50	Csa3G710810	GO:0006118	obsolete electron transport	-	-	1233	15	7066	-6.66094	4.20702	2.42986e-14	11.4019	10
51	Csa1G043040	-	-	-	-	530	4	111	-7.31405	2.98365	2.68818e-14	11.3679	10
52	Csa6G486960	GO:0006355	regulation of transcription, DNA-templated	-	-	3261	49	4542	-6.36537	5.61354	3.08639e-14	11.3111	10
53	Csa3G143580	GO:0006355	regulation of transcription, DNA-templated	K14484	auxin-responsive protein IAA	591	5	13180	-7.15894	3.14184	3.18276e-14	11.301	10
54	Csa7G405310	GO:0005975	carbohydrate metabolic process	K01179	endoglucanase	447	2	209	-8.02089	2.73444	3.29634e-14	11.2889	10
55	Csa2G074170	GO:0055085	transmembrane transport	-	-	444	3	4557	-7.45771	2.72742	3.56301e-14	11.2614	10
56	Csa7G447100	GO:0006810	transport	-	-	2929	45	19721	-6.33297	5.45901	3.84983e-14	11.2309	10
57	Csa3G399960	-	-	-	-	283	0	23535	-11.3102	2.0704	4.44603e-14	11.1776	10
58	Csa7G073410	GO:0042742	defense response to bacterium	-	-	1399	19	2138	-6.5049	4.39089	4.99814e-14	11.1358	10
59	Csa3G903520	-	-	K02437	glycine cleavage system H protein	3549	58	20155	-6.24483	5.73715	5.85681e-14	11.0758	10
60	Csa2G381890	-	-	-	-	45108	821	6084	-6.09262	9.40725	6.88877e-14	11.0139	10
61	Csa5G182730	-	-	-	-	236117	4355	16234	-6.07365	11.7956	7.37628e-14	10.9871	10
62	Csa3G183330	-	-	-	-	2430	39	2390	-6.2693	5.19034	7.57753e-14	10.9782	10
63	Csa2G371100	GO:0006508	proteolysis	-	-	7099	126	16103	-6.12756	6.73901	7.94171e-14	10.9607	10
64	Csa3G126190	GO:0006468	protein phosphorylation	-	-	317	1	460	-8.43471	2.23756	1.56175e-13	10.6861	10
65	Csa4G015810	GO:0006468	protein phosphorylation	-	-	1061	16	19731	-6.35193	3.99364	1.76866e-13	10.6348	10
66	Csa3G841990	-	-	-	-	242	0	584	-11.0845	1.84509	2.00011e-13	10.584	10
67	Csa1G003500	-	-	-	-	237	0	887	-11.0544	1.81505	2.38968e-13	10.512	10
68	Csa2G348200	GO:0055114	oxidation-reduction process	-	-	3602	69	5511	-6.01622	5.76177	2.41883e-13	10.5093	10
69	Csa3G124790	-	-	-	-	417	4	5499	-6.96819	2.64029	2.71776e-13	10.4665	10
70	Csa3G734860	GO:0008152	metabolic process	-	-	900	14	7587	-6.30541	3.75677	2.94294e-13	10.4345	10
71	Csa3G033810	GO:0007275	multicellular organismal development	-	-	521	6	22656	-6.72057	2.96359	3.13235e-13	10.4149	10
72	Csa3G697970	-	-	-	-	347	3	4242	-7.10218	2.37432	3.80408e-13	10.3355	10
73	Csa7G372910	GO:0009611	response to wounding	-	-	3453	70	8533	-5.93455	5.7021	4.19931e-13	10.2999	10
74	Csa1G042340	-	-	-	-	555	7	6149	-6.59402	3.05604	4.40865e-13	10.2812	10
75	Csa4G083540	GO:0006457//GO:0006914//GO:0006352//GO:0071816//GO:0006308//GO:0006397//GO:0030155//GO:0015991//GO:0015743//GO:0045995//GO:0000917//GO:0015992//GO:0007165//GO:0006355//GO:0019069//GO:0043093//GO:0030334	protein folding//autophagy//DNA-templated transcription, initiation//tail-anchored membrane protein insertion into ER membrane//DNA catabolic process//mRNA processing//regulation of cell adhesion//ATP hydrolysis coupled proton transport//malate transport//regulation of embryonic development//barrier septum assembly//proton transport//signal transduction//regulation of transcription, DNA-templated…	-	-	2357	47	23526	-5.95698	5.1508	4.8303e-13	10.2498	10
76	Csa1G062960	GO:0055114//GO:0006804//GO:0006260//GO:0006979	oxidation-reduction process//obsolete peroxidase reaction//DNA replication//response to oxidative stress	K00430	peroxidase	7075	153	23865	-5.84285	6.73856	4.92163e-13	10.2453	10
77	Csa1G501840	GO:0042967//GO:0008610//GO:0006633	acyl-carrier-protein biosynthetic process//lipid biosynthetic process//fatty acid biosynthetic process	K15397	3-ketoacyl-CoA synthase	335	2	3639	-7.6049	2.32045	5.27499e-13	10.2211	10
78	Csa3G748240	GO:0006351//GO:0030001//GO:0055085//GO:0006260//GO:0001503	transcription, DNA-templated//metal ion transport//transmembrane transport//DNA replication//ossification	-	-	797	13	6699	-6.23592	3.58231	5.28782e-13	10.2211	10
79	Csa3G760500	-	-	-	-	2121	43	13265	-5.93271	4.99897	5.69414e-13	10.1958	10
80	Csa5G146320	GO:0005975	carbohydrate metabolic process	K01206	alpha-L-fucosidase	778	13	3812	-6.20111	3.54797	6.65645e-13	10.1354	10
81	Csa7G043640	GO:0006810//GO:0042407//GO:0006855//GO:0055085//GO:0015893	transport//cristae formation//drug transmembrane transport//transmembrane transport//drug transport	-	-	325	2	18087	-7.56119	2.27701	7.01592e-13	10.1186	10
82	Csa4G644680	-	-	-	-	211	0	15468	-10.8868	1.64792	7.17702e-13	10.111	10
83	Csa3G118080	GO:0016567//GO:0032465//GO:0006260//GO:0006355//GO:0006915	protein ubiquitination//regulation of cytokinesis//DNA replication//regulation of transcription, DNA-templated//apoptotic process	-	-	1061	19	22374	-6.10596	3.9969	7.27222e-13	10.1078	10
84	Csa5G097460	GO:0015684	ferrous iron transport	-	-	663	10	12770	-6.34434	3.31536	8.56125e-13	10.0537	10
85	Csa7G372360	GO:0050790//GO:0007155	regulation of catalytic activity//cell adhesion	-	-	849	15	18153	-6.12267	3.67506	8.98038e-13	10.035	10
86	Csa2G006080	-	-	-	-	562	8	4553	-6.42296	3.076	9.19884e-13	10.0266	10
87	Csa2G258780	GO:0009733	response to auxin	K14488	SAUR family protein	262	1	20676	-8.1599	1.96391	9.81006e-13	10.0008	10
88	Csa6G425190	-	-	-	-	1306	26	12835	-5.95596	4.29894	9.95848e-13	9.99633	10
89	Csa2G170820	GO:0006355	regulation of transcription, DNA-templated	K14484	auxin-responsive protein IAA	359	4	16866	-6.75218	2.42624	1.12222e-12	9.9526	10
90	Csa2G176690	-	-	-	-	3371	77	10497	-5.76264	5.67036	1.1928e-12	9.93013	10
91	Csa5G168910	-	-	-	-	7106	171	1214	-5.68883	6.74765	1.31884e-12	9.89247	10
92	Csa3G836520	GO:0006730//GO:0006807	one-carbon metabolic process//nitrogen compound metabolic process	K01673	carbonic anhydrase	4893	116	19366	-5.70984	6.20891	1.35692e-12	9.88207	10
93	Csa2G369200	GO:0015940//GO:0015937	pantothenate biosynthetic process//coenzyme A biosynthetic process	-	-	303	2	9301	-7.46011	2.17656	1.38505e-12	9.87513	10
94	Csa3G776970	-	-	K01674	carbonic anhydrase	19683	487	17432	-5.64949	8.21828	1.42966e-12	9.86331	10
95	Csa6G519480	GO:0019079//GO:0006260//GO:0046782//GO:0006355	viral genome replication//DNA replication//regulation of viral transcription//regulation of transcription, DNA-templated	-	-	1659	36	6566	-5.83374	4.64616	1.44017e-12	9.86207	10
96	Csa6G423390	GO:0005975//GO:0006073	carbohydrate metabolic process//cellular glucan metabolic process	-	-	2217	50	21115	-5.77963	5.06544	1.57832e-12	9.82807	10
97	Csa1G383520	GO:0045859//GO:0007049	regulation of protein kinase activity//cell cycle	-	-	248	1	10672	-8.08071	1.88513	1.61798e-12	9.8192	10
98	Csa5G490820	-	-	K08907	light-harvesting complex I chlorophyll a/b binding protein 1	12477	314	20738	-5.62475	7.56108	1.75119e-12	9.78674	10
99	Csa2G060430	GO:0042254//GO:0006412	ribosome biogenesis//translation	-	-	294	3	4609	-6.86315	2.13738	1.8428e-12	9.76837	10
100	Csa2G000750	-	-	-	-	1741	39	16954	-5.78828	4.71657	1.90313e-12	9.75626	10
101	Csa3G845490	GO:0005975//GO:0006073	carbohydrate metabolic process//cellular glucan metabolic process	-	-	190	0	15730	-10.7357	1.49727	1.97355e-12	9.74606	10
102	Csa3G252490	GO:0055114	oxidation-reduction process	K05298	glyceraldehyde-3-phosphate dehydrogenase (NADP+) (phosphorylating)	23698	623	13949	-5.56208	8.48786	2.49709e-12	9.6512	10
103	Csa7G447110	GO:0006118	obsolete electron transport	-	-	506	8	6131	-6.27155	2.92646	2.53505e-12	9.64646	10
104	Csa6G076800	GO:0006355//GO:0000398	regulation of transcription, DNA-templated//mRNA splicing, via spliceosome	-	-	587	10	2653	-6.16872	3.14202	2.72114e-12	9.62288	10
105	Csa5G139850	GO:0042128	nitrate assimilation	-	-	2008	48	10221	-5.69551	4.92414	2.76759e-12	9.6173	10
106	Csa2G247590	GO:0006874//GO:0006364//GO:0006816	cellular calcium ion homeostasis//rRNA processing//calcium ion transport	-	-	3487	88	13398	-5.61912	5.72191	2.90446e-12	9.59987	10
107	Csa1G568500	-	-	-	-	182	0	12942	-10.6737	1.43549	2.96596e-12	9.59601	10
108	Csa2G361700	GO:0007186	G-protein coupled receptor signaling pathway	-	-	579	10	15452	-6.14893	3.1225	3.10577e-12	9.58178	10
109	Csa2G008720	GO:0006508	proteolysis	-	-	181	0	20854	-10.6657	1.42758	3.10652e-12	9.58178	10
110	Csa3G316270	-	-	-	-	181	0	22101	-10.6657	1.42758	3.10652e-12	9.58178	10
111	Csa3G866460	GO:0015031//GO:0006606	protein transport//protein import into nucleus	-	-	1487	35	13544	-5.71632	4.49035	3.15922e-12	9.5789	10
112	Csa3G638540	GO:0008152//GO:0006357	metabolic process//regulation of transcription from RNA polymerase II promoter	K00855	phosphoribulokinase	12427	334	18136	-5.52991	7.55723	3.27214e-12	9.56702	10
113	Csa6G476070	GO:0055114	oxidation-reduction process	-	-	273	3	23410	-6.75627	2.03159	3.67206e-12	9.5203	10
114	Csa3G150040	GO:0030001	metal ion transport	-	-	525	9	16506	-6.15753	2.98117	3.83905e-12	9.50431	10
115	Csa6G517400	GO:0006952//GO:0009607	defense response//response to biotic stimulus	-	-	271	3	9689	-6.74567	2.0211	4.03211e-12	9.48466	10
116	Csa4G294940	GO:0006810//GO:0006886	transport//intracellular protein transport	-	-	602	12	8606	-5.94537	3.18177	4.20827e-12	9.46938	10
117	Csa1G690370	-	-	-	-	1393	34	9922	-5.66377	4.39714	4.52066e-12	9.44479	10
118	Csa5G160210	GO:0007275	multicellular organismal development	-	-	393	6	17207	-6.31391	2.56147	4.674e-12	9.43352	10
119	Csa2G429010	-	-	-	-	585	12	8972	-5.90406	3.14112	5.53448e-12	9.36491	10
120	Csa6G040610	GO:0006355	regulation of transcription, DNA-templated	-	-	218	1	2940	-7.89479	1.70031	5.5708e-12	9.36365	10
121	Csa1G042760	-	-	-	-	259	2	11781	-7.23383	1.95196	6.11071e-12	9.32662	10
122	Csa3G799120	-	-	-	-	885	20	15435	-5.77084	3.74064	6.32344e-12	9.31333	10
123	Csa4G151760	-	-	-	-	257	2	18869	-7.22265	1.94087	6.52452e-12	9.30129	10
124	Csa6G079220	GO:0055114	oxidation-reduction process	K04123	ent-kaurenoic acid hydroxylase	339	5	20358	-6.35727	2.34786	6.58403e-12	9.2989	10
125	Novel00157	-	-	-	-	254	3	4786	-6.65225	1.92873	7.20421e-12	9.26136	10
126	Csa7G067430	GO:0006468	protein phosphorylation	-	-	1247	31	5298	-5.63675	4.23792	7.45647e-12	9.24795	10
127	Csa2G079100	GO:0015696	ammonium transport	-	-	868	20	3393	-5.74286	3.71317	7.61205e-12	9.24052	10
128	Csa2G033880	-	-	-	-	448	8	2742	-6.09596	2.75331	7.98301e-12	9.22365	10
129	Csa2G003580	GO:0007264	small GTPase mediated signal transduction	K04392	Ras-related C3 botulinum toxin substrate 1	209	1	15569	-7.83399	1.63993	8.26718e-12	9.21076	10
130	Csa6G188100	GO:0006468	protein phosphorylation	-	-	553	11	5959	-5.94695	3.05928	9.35725e-12	9.16149	10
131	Csa1G426970	-	-	-	-	553	12	10416	-5.82291	3.06137	9.35725e-12	9.16149	10
132	Csa5G609610	GO:0005975	carbohydrate metabolic process	-	-	587	13	8733	-5.79477	3.14793	9.84493e-12	9.14241	10
133	Csa1G614140	-	-	-	-	6738	201	1093	-5.37909	6.67749	9.96956e-12	9.13942	10
134	Csa7G336480	-	-	-	-	244	2	11819	-7.1478	1.86666	1.08176e-11	9.11032	10
135	Csa1G097750	-	-	-	-	244	3	5025	-6.59432	1.8715	1.08176e-11	9.11032	10
136	Csa6G009380	-	-	-	-	152	0	4216	-10.414	1.17711	1.55072e-11	8.95971	10
137	Csa2G362450	GO:0009690//GO:0055114	cytokinin metabolic process//oxidation-reduction process	K00279	cytokinin dehydrogenase	734	18	22382	-5.65188	3.473	1.57331e-11	8.95486	10
138	Csa6G483430	-	-	-	-	1845	54	7651	-5.40392	4.80812	1.59196e-11	8.95118	10
139	Csa7G432080	GO:0006355	regulation of transcription, DNA-templated	-	-	518	12	4983	-5.72861	2.96878	1.73873e-11	8.91573	10
140	Csa5G621920	-	-	-	-	549	13	13392	-5.69823	3.05319	1.87531e-11	8.88712	10
141	Csa3G120410	-	-	-	-	720	18	16057	-5.6241	3.44577	1.89738e-11	8.88344	10
142	Csa6G011040	GO:0042246//GO:0002062//GO:0035988	tissue regeneration//chondrocyte differentiation//chondrocyte proliferation	K13946	auxin influx carrier (AUX1 LAX family)	786	20	11316	-5.59971	3.57279	1.96854e-11	8.87025	10
143	Csa6G421670	-	-	-	-	187	1	7978	-7.67362	1.4808	2.28415e-11	8.8112	10
144	Csa3G151490	GO:0015675//GO:0035444	nickel cation transport//nickel cation transmembrane transport	-	-	598	15	4961	-5.61713	3.1781	2.5488e-11	8.76633	10
145	Csa7G039790	GO:0006480//GO:0008152	N-terminal protein amino acid methylation//metabolic process	K16040	trans-resveratrol di-O-methyltransferase	2510	80	11826	-5.28212	5.25515	2.59252e-11	8.7603	10
146	Csa2G382540	GO:0006355	regulation of transcription, DNA-templated	-	-	429	9	23371	-5.86626	2.69446	2.6013e-11	8.7602	10
147	Csa5G608450	GO:0006508	proteolysis	-	-	527	13	21824	-5.63924	2.99535	2.73832e-11	8.74061	10
148	Csa6G108570	GO:0019882//GO:0006955	antigen processing and presentation//immune response	-	-	392	8	10676	-5.90336	2.56379	2.8547e-11	8.72388	10
149	Csa2G252020	GO:0006094//GO:0015976//GO:0006000//GO:0006096//GO:0006020//GO:0006013//GO:0006098	gluconeogenesis//carbon utilization//fructose metabolic process//glycolytic process//inositol metabolic process//mannose metabolic process//pentose-phosphate shunt	K01623	fructose-bisphosphate aldolase, class I	64232	2209	15	-5.17475	9.93558	2.9962e-11	8.70555	10
150	Csa4G052070	GO:0030036	actin cytoskeleton organization	-	-	1815	57	20247	-5.30246	4.7869	3.14112e-11	8.68637	10
151	Csa3G150030	-	-	-	-	1417	44	12274	-5.31778	4.42937	3.36005e-11	8.65976	10
152	Csa3G414060	GO:0015979//GO:0007018//GO:0007017	photosynthesis//microtubule-based movement//microtubule-based process	K08901	photosystem II oxygen-evolving enhancer protein 3	139	0	7877	-10.2851	1.04909	3.6391e-11	8.62776	10
153	Csa3G176350	GO:0006024	glycosaminoglycan biosynthetic process	-	-	925	27	8645	-5.40422	3.81197	3.75874e-11	8.61502	10
154	Csa2G302050	GO:0009405//GO:0009372	pathogenesis//quorum sensing	-	-	176	1	13849	-7.58621	1.39416	3.95777e-11	8.59783	10
155	Csa2G238860	-	-	-	-	341	7	15940	-5.89148	2.36308	4.56931e-11	8.53802	10
156	Csa7G058030	GO:0006355	regulation of transcription, DNA-templated	-	-	208	3	12801	-6.36414	1.64446	4.79202e-11	8.51863	10
157	Csa5G569340	GO:0006118//GO:0055114	obsolete electron transport//oxidation-reduction process	-	-	1113	35	22939	-5.29841	4.08145	4.9899e-11	8.50234	10
158	Csa7G009730	GO:0035556	intracellular signal transduction	-	-	336	7	3064	-5.87018	2.34216	5.17407e-11	8.48916	10
159	Csa4G297430	GO:0035556//GO:0055085//GO:0055114	intracellular signal transduction//transmembrane transport//oxidation-reduction process	-	-	132	0	19127	-10.2106	0.975182	5.56318e-11	8.46021	10
160	Csa3G118730	GO:0007165	signal transduction	-	-	2068	71	6261	-5.17455	4.97849	5.69821e-11	8.45106	10
161	Csa5G060150	-	-	-	-	169	1	15184	-7.52769	1.3362	5.81053e-11	8.44384	10
162	Csa7G405320	GO:0006270//GO:0005985//GO:0005982//GO:0042545	DNA replication initiation//sucrose metabolic process//starch metabolic process//cell wall modification	K01051	pectinesterase	330	7	17987	-5.84419	2.31664	6.1738e-11	8.41876	10
163	Csa7G378520	GO:0006355	regulation of transcription, DNA-templated	K14484	auxin-responsive protein IAA	4176	150	21495	-5.1108	5.99418	6.25486e-11	8.41435	10
164	Csa6G134890	GO:0006284	base-excision repair	K01246	DNA-3-methyladenine glycosylase I	2669	94	11727	-5.13844	5.34756	6.44301e-11	8.40273	10
165	Csa1G597770	-	-	-	-	199	3	21180	-6.30036	1.58167	7.21679e-11	8.3572	10
166	Csa6G504610	GO:0006027//GO:0006012//GO:0006687//GO:0005975//GO:0046486	glycosaminoglycan catabolic process//galactose metabolic process//glycosphingolipid metabolic process//carbohydrate metabolic process//glycerolipid metabolic process	-	-	1487	52	22253	-5.14703	4.50339	8.55361e-11	8.29076	10
167	Csa5G021320	-	-	-	-	640	19	23674	-5.37678	3.28128	8.93172e-11	8.27318	10
168	Csa1G045660	GO:0006281//GO:0006310	DNA repair//DNA recombination	-	-	552	16	6428	-5.40939	3.06716	9.00094e-11	8.27104	10
169	Csa2G006170	GO:0006810	transport	-	-	346	8	9308	-5.72334	2.38707	9.15516e-11	8.26487	10
170	Csa5G630970	-	-	-	-	193	2	535	-6.80969	1.53211	9.30337e-11	8.2603	10
171	Csa3G146330	-	-	-	-	255	5	10178	-5.94664	1.94354	9.35403e-11	8.25914	10
172	Csa6G497310	GO:0006520	cellular amino acid metabolic process	K00600	glycine hydroxymethyltransferase	13215	509	941	-5.01099	7.65911	9.59163e-11	8.25145	10
173	Csa5G153010	GO:0055114//GO:0006118	oxidation-reduction process//obsolete electron transport	K15398	fatty acid omega-hydroxylase	160	1	20551	-7.4488	1.25812	9.59619e-11	8.25145	10
174	Csa1G009680	-	-	-	-	660	20	6698	-5.34769	3.32636	1.01963e-10	8.22764	10
175	Csa1G506960	-	-	-	-	282	6	12557	-5.83524	2.09035	1.04226e-10	8.21928	10
176	CsaUNG013090	GO:0006508	proteolysis	-	-	123	0	7492	-10.1088	0.874281	1.05443e-10	8.21745	10
177	Csa7G394610	GO:0045454//GO:0006118	cell redox homeostasis//obsolete electron transport	-	-	715	23	1201	-5.26281	3.44394	1.0552e-10	8.21745	10
178	Csa3G842010	-	-	-	-	341	8	17101	-5.70234	2.36649	1.05992e-10	8.21667	10
179	Csa3G610810	GO:0006821//GO:0006468	chloride transport//protein phosphorylation	-	-	454	13	12833	-5.42418	2.78495	1.1255e-10	8.19176	10
180	Csa1G064700	GO:0005975//GO:0006073//GO:0006355	carbohydrate metabolic process//cellular glucan metabolic process//regulation of transcription, DNA-templated	-	-	277	6	19767	-5.80944	2.06504	1.24676e-10	8.15079	10
181	Csa3G100780	GO:0000413//GO:0006457	protein peptidyl-prolyl isomerization//protein folding	-	-	363	9	2113	-5.62532	2.45812	1.25792e-10	8.14808	10
182	Csa7G394000	-	-	-	-	418	12	21466	-5.41923	2.66595	1.3209e-10	8.128	10
183	Csa6G128620	-	-	K19476	vacuolar protein sorting-associated protein IST1	889	30	10949	-5.19569	3.75991	1.37648e-10	8.1119	10
184	Csa7G446930	GO:0006144	purine nucleobase metabolic process	-	-	471	14	2557	-5.37137	2.8392	1.41253e-10	8.10344	10
185	Csa1G537370	-	-	-	-	184	3	21496	-6.18736	1.47057	1.44187e-10	8.09564	10
186	Csa4G012380	-	-	-	-	385	10	21460	-5.56037	2.54427	1.45569e-10	8.09263	10
187	Csa7G037540	-	-	-	-	439	13	18073	-5.37572	2.73765	1.5203e-10	8.07602	10
188	Csa6G454380	-	-	-	-	325	8	11195	-5.63303	2.2986	1.62452e-10	8.04834	10
189	Csa4G286400	-	-	-	-	352	9	8161	-5.58094	2.41468	1.66553e-10	8.03863	10
190	Csa3G199660	GO:0000160//GO:0016310//GO:0007165	phosphorelay signal transduction system//phosphorylation//signal transduction	K14505	cyclin D3, plant	181	3	8199	-6.16366	1.44729	1.72757e-10	8.02498	10
191	Csa7G221360	GO:0006013//GO:0006098//GO:0055114//GO:0005975//GO:0015976//GO:0006094//GO:0006096//GO:0006118//GO:0006000	mannose metabolic process//pentose-phosphate shunt//oxidation-reduction process//carbohydrate metabolic process//carbon utilization//gluconeogenesis//glycolytic process//obsolete electron transport//fructose metabolic process	-	-	1699	65	12792	-5.01813	4.69939	1.77202e-10	8.01682	10
192	Csa7G072880	GO:0015986//GO:0015992//GO:0007186	ATP synthesis coupled proton transport//proton transport//G-protein coupled receptor signaling pathway	K14505	cyclin D3, plant	149	1	9191	-7.34611	1.1566	1.81492e-10	8.00797	10
193	Csa3G851860	GO:0006468	protein phosphorylation	-	-	430	13	6449	-5.34584	2.7085	1.84325e-10	8.00454	10
194	Csa7G009130	GO:0009733//GO:0043087	response to auxin//regulation of GTPase activity	-	-	236	5	15474	-5.83498	1.83399	1.97233e-10	7.97623	10
195	Csa7G448050	GO:0006950	response to stress	-	-	178	2	9861	-6.69304	1.41698	1.98273e-10	7.97612	10
196	Csa4G007100	-	-	K14487	auxin responsive GH3 gene family	178	3	23130	-6.13957	1.42363	1.98273e-10	7.97612	10
197	Csa3G027190	-	-	-	-	606	20	12074	-5.22456	3.20635	2.26239e-10	7.9199	10
198	Csa3G099680	-	-	K08914	light-harvesting complex II chlorophyll a/b binding protein 3	10451	441	11578	-4.87929	7.32472	2.30037e-10	7.91374	10
199	Csa7G067350	-	-	-	-	9065	385	7126	-4.86988	7.11976	2.50055e-10	7.88179	10
200	Csa6G080330	-	-	-	-	390	11	7378	-5.44327	2.56545	2.51083e-10	7.88108	10
201	Csa7G071570	-	-	-	-	112	0	18946	-9.97377	0.740632	2.58701e-10	7.87022	10
202	Csa1G471460	-	-	-	-	645	23	19467	-5.11419	3.29933	2.76943e-10	7.84274	10
203	Csa2G287040	-	-	-	-	1463	58	22805	-4.96641	4.48521	2.82719e-10	7.83483	10
204	Csa2G352410	GO:0006338	chromatin remodeling	K09422	myb proto-oncogene protein, plant	463	15	3143	-5.24807	2.81758	2.84026e-10	7.83388	10
205	Csa1G085380	-	-	-	-	719	26	1844	-5.09497	3.45654	2.87121e-10	7.83022	10
206	Csa4G129550	-	-	-	-	869	33	14431	-5.02597	3.7319	2.9917e-10	7.81445	10
207	Csa6G439970	GO:0006313	transposition, DNA-mediated	-	-	169	2	619	-6.61823	1.34325	3.18313e-10	7.7896	10
208	Csa3G646640	GO:0006419//GO:0006313//GO:0006531//GO:0006522//GO:0042545//GO:0030001//GO:0005985//GO:0055085//GO:0005982	alanyl-tRNA aminoacylation//transposition, DNA-mediated//aspartate metabolic process//alanine metabolic process//cell wall modification//metal ion transport//sucrose metabolic process//transmembrane transport//starch metabolic process	K01051	pectinesterase	583	20	2004	-5.16875	3.15204	3.26252e-10	7.78097	10
209	Csa3G875430	GO:0006118	obsolete electron transport	K02638	plastocyanin	23282	1035	16630	-4.80433	8.48283	3.41935e-10	7.76366	10
210	Csa2G374590	GO:0009297//GO:0006355	pilus assembly//regulation of transcription, DNA-templated	-	-	426	14	663	-5.22654	2.69806	3.59223e-10	7.74555	10
211	Csa5G174650	GO:0006508	proteolysis	-	-	219	5	19214	-5.72718	1.72841	3.79555e-10	7.72342	10
212	Csa6G538750	-	-	-	-	1587	66	8360	-4.89778	4.60477	3.89195e-10	7.71656	10
213	Csa6G079780	-	-	-	-	191	4	12700	-5.84217	1.52964	4.23227e-10	7.68115	10
214	Csa1G467090	GO:0007010	cytoskeleton organization	-	-	809	32	447	-4.96697	3.6305	4.42304e-10	7.665	10
215	Csa1G295150	GO:0007205//GO:0046486//GO:0009395	protein kinase C-activating G-protein coupled receptor signaling pathway//glycerolipid metabolic process//phospholipid catabolic process	K00901	diacylglycerol kinase (ATP)	416	14	20117	-5.19228	2.66473	4.46531e-10	7.66186	10
216	Csa4G006220	-	-	K01535	H+-transporting ATPase	291	8	411	-5.47367	2.14281	4.53201e-10	7.65641	10
217	Csa1G046040	GO:0006468	protein phosphorylation	-	-	358	11	7399	-5.31979	2.44499	5.5967e-10	7.57455	10
218	Csa2G250960	GO:0006855//GO:0055085//GO:0015893//GO:0006810	drug transmembrane transport//transmembrane transport//drug transport//transport	-	-	2080	93	13535	-4.79415	4.99856	6.01573e-10	7.54416	10
219	Csa6G121960	-	-	-	-	566	22	17402	-4.98946	3.11458	6.38568e-10	7.52017	10
220	Csa7G073420	GO:0006814	sodium ion transport	-	-	130	1	3170	-7.14947	0.9626	6.56361e-10	7.51003	10
221	Csa1G045600	GO:0007018	microtubule-based movement	K01535	H+-transporting ATPase	7200	339	13807	-4.72108	6.79262	6.73578e-10	7.49986	10
222	Csa5G151500	-	-	-	-	2003	91	23074	-4.77104	4.94495	6.90953e-10	7.48975	10
223	Csa3G736580	-	-	-	-	764	32	6312	-4.88442	3.5506	7.51648e-10	7.45483	10
224	Csa5G151550	GO:0006468	protein phosphorylation	-	-	299	9	22816	-5.34559	2.18488	7.52092e-10	7.45483	10
225	Csa7G452290	-	-	-	-	227	6	22068	-5.52238	1.7842	7.91006e-10	7.4367	10
226	Csa1G478060	GO:0006298	mismatch repair	-	-	1512	68	8899	-4.78496	4.53875	8.10548e-10	7.42798	10
227	Csa2G080160	-	-	-	-	98	0	2535	-9.78133	0.550635	8.14455e-10	7.42775	10
228	Csa6G522690	-	-	K08912	light-harvesting complex II chlorophyll a/b binding protein 1	16383	797	16793	-4.67424	7.98051	8.3509e-10	7.41875	10
229	Csa5G305760	GO:0016114//GO:0042432//GO:0009058	terpenoid biosynthetic process//indole biosynthetic process//biosynthetic process	-	-	126	1	18628	-7.10442	0.918239	8.44952e-10	7.41458	10
230	CsaUNG012590	GO:0006508	proteolysis	-	-	318	10	22012	-5.28462	2.27515	8.61293e-10	7.40718	10
231	Csa6G410670	GO:0006118//GO:0042254//GO:0000162//GO:0009094//GO:0007304//GO:0006412//GO:0006432//GO:0006571	obsolete electron transport//ribosome biogenesis//tryptophan biosynthetic process//L-phenylalanine biosynthetic process//chorion-containing eggshell formation//translation//phenylalanyl-tRNA aminoacylation//tyrosine biosynthetic process	-	-	2416	114	18439	-4.71684	5.21737	9.18077e-10	7.38038	10
232	Csa3G016990	-	-	-	-	4234	204	13537	-4.68745	6.02788	9.28978e-10	7.37617	10
233	Csa2G238260	GO:0008152	metabolic process	K01897	long-chain acyl-CoA synthetase	1016	45	3461	-4.80556	3.96448	9.39443e-10	7.37223	10
234	Csa5G171710	GO:0015840//GO:0071918	urea transport//urea transmembrane transport	-	-	993	44	13225	-4.80485	3.93148	9.4666e-10	7.37031	10
235	Csa5G168940	-	-	-	-	290	9	2971	-5.30151	2.14196	9.94729e-10	7.35196	10
236	Csa5G429450	GO:0016567//GO:0072519//GO:0006355//GO:0006468	protein ubiquitination//parasitism//regulation of transcription, DNA-templated//protein phosphorylation	-	-	2254	107	6221	-4.70802	5.11756	1.02274e-09	7.34081	10
237	Csa3G840420	-	-	-	-	825	36	7425	-4.82599	3.66337	1.06167e-09	7.32549	10
238	Csa1G001300	-	-	-	-	95	0	15355	-9.73652	0.506492	1.13224e-09	7.30025	10
239	Csa6G108440	GO:0055114	oxidation-reduction process	-	-	4311	213	7967	-4.6512	6.05525	1.15837e-09	7.29123	10
240	Csa7G406990	-	-	-	-	122	1	3102	-7.05792	0.872484	1.16938e-09	7.28802	10
241	Csa3G851720	GO:0007017	microtubule-based process	-	-	3290	162	13577	-4.65584	5.66513	1.19417e-09	7.27981	10
242	Csa2G047790	GO:0007338	single fertilization	-	-	1120	52	4187	-4.73816	4.10747	1.20907e-09	7.27531	10
243	Csa6G109650	-	-	-	-	94	0	20940	-9.72127	0.491477	1.23156e-09	7.26909	10
244	Csa2G354000	GO:0006355	regulation of transcription, DNA-templated	-	-	169	4	9909	-5.66573	1.35722	1.26002e-09	7.26005	10
245	Csa4G620550	GO:0008152	metabolic process	-	-	587	25	15902	-4.85867	3.17134	1.34299e-09	7.23324	10
246	Csa1G613500	-	-	-	-	144	2	15935	-6.38744	1.11629	1.3688e-09	7.22586	10
247	Csa5G352090	-	-	K16221	transcription factor TCP21 (protein CCA1 HIKING EXPEDITION)	1205	57	12167	-4.71157	4.21397	1.4533e-09	7.20191	10
248	Csa3G116740	GO:0006468	protein phosphorylation	-	-	862	39	11212	-4.77422	3.72847	1.45523e-09	7.20191	10
249	Csa6G107880	-	-	-	-	118	1	16547	-7.00987	0.825244	1.52845e-09	7.18234	10
250	Csa2G368830	-	-	K07375	tubulin beta	2371	118	18377	-4.64002	5.19314	1.53394e-09	7.18166	10
251	Csa3G743400	GO:0006810//GO:0015992//GO:0055114//GO:0006120//GO:0006744//GO:0006814	transport//proton transport//oxidation-reduction process//mitochondrial electron transport, NADH to ubiquinone//ubiquinone biosynthetic process//sodium ion transport	-	-	873	41	5183	-4.72061	3.7487	1.62872e-09	7.15823	10
252	Csa2G000460	GO:0055114	oxidation-reduction process	K12259	spermine oxidase	1241	61	3443	-4.65641	4.25852	1.79205e-09	7.12275	10
253	Csa1G532360	GO:0006260//GO:0006355//GO:0006914	DNA replication//regulation of transcription, DNA-templated//autophagy	-	-	250	8	7390	-5.25467	1.92948	1.84038e-09	7.1129	10
254	Csa5G139600	GO:0006355//GO:0009271	regulation of transcription, DNA-templated//phage shock	-	-	89	0	9222	-9.64252	0.413993	1.89581e-09	7.10171	10
255	Csa4G052610	-	-	-	-	1314	65	17226	-4.64744	4.34133	1.93828e-09	7.09378	10
256	Csa3G850530	-	-	-	-	114	1	22701	-6.96016	0.776422	2.01254e-09	7.07914	10
257	Csa6G147670	-	-	-	-	1071	53	5368	-4.64621	4.04638	2.19123e-09	7.04555	10
258	Csa1G665910	-	-	-	-	264	9	23133	-5.16605	2.01029	2.34601e-09	7.01674	10
259	Csa3G431430	-	-	K14487	auxin responsive GH3 gene family	507	23	10356	-4.76694	2.96325	2.536e-09	6.98459	10
260	Csa3G011750	GO:0006118	obsolete electron transport	-	-	506	23	17879	-4.76409	2.96051	2.61964e-09	6.97215	10
261	Csa3G298050	-	-	-	-	111	1	6655	-6.92173	0.738702	2.67065e-09	6.96625	10
262	Csa3G171230	GO:0000723	telomere maintenance	-	-	111	1	7408	-6.92173	0.738702	2.67065e-09	6.96625	10
263	Csa1G046080	GO:0032509//GO:0006355	endosome transport via multivesicular body sorting pathway//regulation of transcription, DNA-templated	-	-	111	1	23153	-6.92173	0.738702	2.67065e-09	6.96625	10
264	Csa1G264570	-	-	-	-	215	7	12996	-5.22633	1.71326	3.18223e-09	6.89342	10
265	Csa5G637660	GO:0006338//GO:0015031//GO:0009306	chromatin remodeling//protein transport//protein secretion	K09422	myb proto-oncogene protein, plant	613	29	3826	-4.70816	3.23918	3.20479e-09	6.89116	10
266	Csa2G368900	-	-	-	-	214	7	276	-5.2196	1.70673	3.30486e-09	6.87862	10
267	Csa1G294080	-	-	-	-	392	17	22979	-4.82896	2.59021	3.49281e-09	6.85784	10
268	Csa4G638420	-	-	-	-	470	22	18048	-4.72138	2.85565	3.53389e-09	6.85357	10
269	Csa4G639930	GO:0006355//GO:0006351//GO:0006206//GO:0006144	regulation of transcription, DNA-templated//transcription, DNA-templated//pyrimidine nucleobase metabolic process//purine nucleobase metabolic process	-	-	232	8	7277	-5.14692	1.82488	3.61919e-09	6.84402	10
270	Csa6G421040	GO:0005975	carbohydrate metabolic process	-	-	106	1	1899	-6.8553	0.673582	3.84822e-09	6.82058	10
271	Csa5G220390	GO:0045893	positive regulation of transcription, DNA-templated	-	-	268	10	12765	-5.03792	2.03565	4.13649e-09	6.79397	10
272	Csa1G033030	-	-	-	-	268	10	21372	-5.03792	2.03565	4.13649e-09	6.79397	10
273	Csa4G644660	-	-	-	-	345	15	3276	-4.82377	2.40634	4.2151e-09	6.78658	10
274	Csa7G351890	GO:0015992//GO:0006123//GO:0055114	proton transport//mitochondrial electron transport, cytochrome c to oxygen//oxidation-reduction process	-	-	286	11	15898	-4.99596	2.13053	4.3504e-09	6.77678	10
275	Csa7G325190	-	-	-	-	266	10	17270	-5.02712	2.02519	4.39601e-09	6.77303	10
276	Csa1G384030	GO:0006355//GO:0030001//GO:0042967	regulation of transcription, DNA-templated//metal ion transport//acyl-carrier-protein biosynthetic process	-	-	104	1	23297	-6.82785	0.646698	4.82283e-09	6.73512	10
277	Csa2G239380	-	-	-	-	79	0	9249	-9.47079	0.245512	5.25811e-09	6.70299	10
278	Csa3G363150	-	-	-	-	79	0	18407	-9.47079	0.245512	5.25811e-09	6.70299	10
279	Csa2G060350	-	-	-	-	79	0	20417	-9.47079	0.245512	5.25811e-09	6.70299	10
280	Csa7G389450	GO:0006629	lipid metabolic process	-	-	102	1	3615	-6.79987	0.619309	5.6223e-09	6.6762	10
281	Csa7G043680	GO:0055085//GO:0006855//GO:0006810//GO:0015893	transmembrane transport//drug transmembrane transport//transport//drug transport	-	-	122	2	14445	-6.14846	0.882271	6.19895e-09	6.63607	10
282	Csa1G423000	GO:0005975//GO:0006073//GO:0006260	carbohydrate metabolic process//cellular glucan metabolic process//DNA replication	-	-	78	0	17295	-9.45244	0.227546	6.40436e-09	6.62283	10
283	Csa2G012700	-	-	-	-	420	20	20215	-4.69575	2.69446	6.57952e-09	6.61472	10
284	Novel00335	-	-	-	-	346	16	7602	-4.73566	2.41366	6.75109e-09	6.60504	10
285	Csa1G408710	-	-	-	-	120	2	20914	-6.12463	0.859007	7.06859e-09	6.58657	10
286	Csa6G103510	-	-	-	-	416	20	7011	-4.68195	2.68119	7.25134e-09	6.57772	10
287	Csa3G696860	GO:0006810//GO:0006855//GO:0055085//GO:0015893//GO:0016032	transport//drug transmembrane transport//transmembrane transport//drug transport//viral process	-	-	177	6	10703	-5.16363	1.43553	7.29683e-09	6.57574	10
288	Csa2G023900	GO:0055114	oxidation-reduction process	K15718	linoleate 9S-lipoxygenase	76	0	14559	-9.41502	0.190942	7.83154e-09	6.54932	10
289	Csa3G877650	GO:0006355	regulation of transcription, DNA-templated	K14484	auxin-responsive protein IAA	394	19	9173	-4.67706	2.60307	7.83385e-09	6.54932	10
290	Csa3G172380	GO:0005975	carbohydrate metabolic process	-	-	117	2	14297	-6.08814	0.8234	8.63537e-09	6.5092	10
291	Csa4G607030	-	-	-	-	96	1	10006	-6.7125	0.53392	9.80482e-09	6.46055	10
292	Csa6G127980	-	-	-	-	260	11	21649	-4.85851	1.99779	1.02885e-08	6.44179	10
293	Csa5G188900	-	-	-	-	330	16	23808	-4.66738	2.34803	1.03936e-08	6.4388	10
294	Csa2G340400	GO:0006810//GO:0006952	transport//defense response	-	-	204	8	1710	-4.96146	1.64551	1.14031e-08	6.40067	10
295	Csa5G564290	GO:0006144	purine nucleobase metabolic process	-	-	150	5	22032	-5.18155	1.19764	1.15472e-08	6.39663	10
296	Csa3G846050	-	-	-	-	307	15	20242	-4.65547	2.24443	1.19841e-08	6.38348	10
297	Csa2G008110	GO:0009247	glycolipid biosynthetic process	K03715	1,2-diacylglycerol 3-beta-galactosyltransferase	167	6	3309	-5.07979	1.35449	1.21544e-08	6.37999	10
298	Csa6G081510	GO:0042254//GO:0006412	ribosome biogenesis//translation	-	-	93	1	8432	-6.66675	0.489279	1.25662e-08	6.36899	10
299	Csa4G618530	GO:0008152	metabolic process	-	-	112	2	7039	-6.02519	0.762051	1.30488e-08	6.35538	10
300	Novel00354	-	-	-	-	112	3	11074	-5.47172	0.772634	1.30488e-08	6.35538	10
301	Csa5G635950	GO:0006449//GO:0006415	regulation of translational termination//translational termination	-	-	71	0	20560	-9.31699	0.0952237	1.31916e-08	6.35134	10
302	Csa1G256750	GO:0006508	proteolysis	-	-	111	2	23712	-6.01227	0.749465	1.40018e-08	6.32887	10
303	Csa1G063480	-	-	-	-	147	5	23610	-5.15242	1.16951	1.42976e-08	6.32115	10
304	Csa7G074970	GO:0006505//GO:0006886//GO:0009058//GO:0042967//GO:0006629	GPI anchor metabolic process//intracellular protein transport//biosynthetic process//acyl-carrier-protein biosynthetic process//lipid metabolic process	-	-	70	0	23346	-9.29655	0.0753076	1.46906e-08	6.31141	10
305	Csa4G333620	-	-	-	-	91	1	17468	-6.63542	0.458742	1.48786e-08	6.30791	10
306	Csa4G372090	GO:0045444	fat cell differentiation	-	-	90	1	1741	-6.6195	0.443231	1.62073e-08	6.27964	10
307	Novel00202	-	-	-	-	126	4	11546	-5.24245	0.946466	1.73038e-08	6.25462	10
308	Csa1G538180	GO:0006468//GO:0009271//GO:0006355	protein phosphorylation//phage shock//regulation of transcription, DNA-templated	-	-	228	10	4528	-4.80483	1.81069	1.73231e-08	6.25462	10
309	Csa5G159100	GO:0017187//GO:0055114	peptidyl-glutamic acid carboxylation//oxidation-reduction process	-	-	108	3	22823	-5.4193	0.722016	1.73515e-08	6.25462	10
310	Csa3G002930	GO:0009094//GO:0006571//GO:0000162//GO:0055114	L-phenylalanine biosynthetic process//tyrosine biosynthetic process//tryptophan biosynthetic process//oxidation-reduction process	-	-	125	4	10109	-5.23097	0.935387	1.84211e-08	6.23358	10
311	Csa1G073750	GO:0006629	lipid metabolic process	K04712	sphingolipid delta-4 desaturase	193	8	5193	-4.88153	1.56849	1.84661e-08	6.23316	10
312	Csa3G895620	GO:0006468	protein phosphorylation	-	-	192	8	23234	-4.87404	1.56128	2.0057e-08	6.20303	10
313	Csa5G375760	-	-	-	-	173	7	506	-4.91294	1.41036	2.2413e-08	6.15669	10
314	Csa1G003480	-	-	-	-	67	0	13987	-9.23346	0.0138863	2.28675e-08	6.14924	10
315	Novel00093	-	-	-	-	87	1	17628	-6.57065	0.395687	2.29912e-08	6.14752	10
316	Csa6G444970	-	-	-	-	204	9	22654	-4.79426	1.65116	2.38242e-08	6.13458	10
317	Csa1G042580	-	-	-	-	138	5	18985	-5.06135	1.08171	2.49039e-08	6.11658	10
318	Csa3G903530	GO:0055114	oxidation-reduction process	K04123	ent-kaurenoic acid hydroxylase	66	0	14962	-9.2118	-0.0071714	2.56226e-08	6.10733	10
319	Csa2G350210	-	-	K01728	pectate lyase	65	0	2824	-9.18982	-0.0285351	2.87473e-08	6.06351	10
320	Csa2G300950	GO:0055114	oxidation-reduction process	K00083	cinnamyl-alcohol dehydrogenase	102	2	5584	-5.8904	0.631025	2.91593e-08	6.05855	10
321	Csa4G430820	GO:0055085	transmembrane transport	-	-	102	3	15603	-5.33693	0.64264	2.91593e-08	6.05855	10
322	Csa6G040640	GO:0006338	chromatin remodeling	K09422	myb proto-oncogene protein, plant	117	4	14288	-5.13564	0.843588	3.29485e-08	6.01154	10
323	Csa1G538210	GO:0007218	neuropeptide signaling pathway	-	-	100	3	8487	-5.30839	0.615193	3.39933e-08	6.00097	10
324	Csa7G394580	GO:0006118//GO:0045454	obsolete electron transport//cell redox homeostasis	-	-	116	4	23643	-5.12326	0.831696	3.52224e-08	5.98733	10
325	Csa3G346900	-	-	-	-	115	4	7429	-5.11078	0.819707	3.767e-08	5.9623	10
326	Csa1G305710	GO:0055114	oxidation-reduction process	K15639	PHYB activation tagged suppressor 1	98	2	4179	-5.83275	0.575136	3.97233e-08	5.94451	10
327	Csa2G365680	GO:0007165//GO:0007275	signal transduction//multicellular organismal development	-	-	114	4	18734	-5.0982	0.807617	4.0306e-08	5.93993	10
328	Csa2G006090	-	-	-	-	62	0	15065	-9.12176	-0.0945531	4.09326e-08	5.93554	10
329	Csa1G570240	GO:0006468	protein phosphorylation	-	-	175	8	17246	-4.74037	1.43292	4.3583e-08	5.91173	10
330	Csa3G119480	-	-	-	-	144	6	19347	-4.86616	1.14891	4.55189e-08	5.89529	10
331	Csa3G150100	GO:0008033//GO:0006109//GO:0016114//GO:0006694//GO:0016310//GO:0000160//GO:0009058	tRNA processing//regulation of carbohydrate metabolic process//terpenoid biosynthetic process//steroid biosynthetic process//phosphorylation//phosphorelay signal transduction system//biosynthetic process	K10760	adenylate isopentenyltransferase (cytokinin synthase)	159	7	17327	-4.79128	1.29352	4.56989e-08	5.89513	10
332	Csa3G134760	GO:0007283//GO:0006810	spermatogenesis//transport	-	-	113	4	18383	-5.0855	0.795427	4.62082e-08	5.89144	10
333	Csa6G425780	GO:0006412//GO:0009415//GO:0006950//GO:0042254	translation//response to water//response to stress//ribosome biogenesis	-	-	61	0	6775	-9.09835	-0.117234	5.21778e-08	5.84596	10
334	CsaUNG024770	GO:0006555//GO:0006556	methionine metabolic process//S-adenosylmethionine biosynthetic process	K00789	S-adenosylmethionine synthetase	109	4	544	-5.03356	0.745622	6.10799e-08	5.78525	10
335	Csa4G043950	GO:0005985//GO:0005982//GO:0042545	sucrose metabolic process//starch metabolic process//cell wall modification	K01051	pectinesterase	93	3	22670	-5.20382	0.514856	6.43493e-08	5.76315	10
336	Csa7G440550	GO:0006355	regulation of transcription, DNA-templated	K14484	auxin-responsive protein IAA	153	7	5434	-4.73582	1.24042	6.48884e-08	5.7607	10
337	Csa2G060450	GO:0015992//GO:0015986	proton transport//ATP synthesis coupled proton transport	-	-	59	0	13405	-9.05034	-0.163671	6.69157e-08	5.74942	10
338	Csa3G645980	GO:0006571//GO:0006568//GO:0006537//GO:0055114//GO:0009094//GO:0009228//GO:0000162//GO:0006807//GO:0000105//GO:0009607//GO:0006355	tyrosine biosynthetic process//tryptophan metabolic process//glutamate biosynthetic process//oxidation-reduction process//L-phenylalanine biosynthetic process//thiamine biosynthetic process//tryptophan biosynthetic process//nitrogen compound metabolic process//histidine biosynthetic process//response to biotic stimulus//regulation of transcription, DNA-templated	K11517	(S)-2-hydroxy-acid oxidase	152	7	10031	-4.72637	1.23138	6.82903e-08	5.74113	10
339	Csa2G060440	-	-	-	-	91	3	5279	-5.17249	0.484878	7.59763e-08	5.70111	10
340	Csa5G166440	GO:0006355	regulation of transcription, DNA-templated	K14484	auxin-responsive protein IAA	91	3	17572	-5.17249	0.484878	7.59763e-08	5.70111	10
341	Novel00404	-	-	-	-	75	1	18147	-6.35683	0.188393	7.8568e-08	5.68774	10
342	Csa4G620640	-	-	-	-	90	3	777	-5.15657	0.469655	8.26415e-08	5.66791	10
343	Csa6G485110	GO:0035556	intracellular signal transduction	-	-	73	1	21445	-6.31789	0.150806	9.62699e-08	5.60895	10
344	Csa3G116840	GO:0007224	smoothened signaling pathway	-	-	87	2	23882	-5.66119	0.40942	1.16525e-07	5.5368	10
345	Csa2G047810	GO:0016567	protein ubiquitination	-	-	128	6	7187	-4.69638	0.986587	1.27227e-07	5.50446	10
346	Csa5G650560	-	-	-	-	99	4	2474	-4.89488	0.613133	1.37288e-07	5.47461	10
347	Csa2G258710	GO:0009733	response to auxin	K14488	SAUR family protein	53	0	13809	-8.89593	-0.312462	1.46828e-07	5.44643	10
348	Csa2G034750	-	-	-	-	84	2	351	-5.61063	0.360768	1.5198e-07	5.43461	10
349	Csa5G220900	-	-	-	-	110	5	19359	-4.73448	0.768839	1.74289e-07	5.38224	10
350	Csa2G023920	-	-	K15718	linoleate 9S-lipoxygenase	68	1	9535	-6.21569	0.0524008	1.81762e-07	5.36645	10
351	Csa2G028500	-	-	K15718	linoleate 9S-lipoxygenase	68	1	19838	-6.21569	0.0524008	1.81762e-07	5.36645	10
352	Csa7G009020	GO:0009733	response to auxin	K14488	SAUR family protein	82	3	10450	-5.02244	0.341821	1.82151e-07	5.36645	10
353	Csa3G878170	GO:0006355	regulation of transcription, DNA-templated	-	-	82	3	17909	-5.02244	0.341821	1.82151e-07	5.36645	10
354	Csa4G000620	GO:0040007//GO:0008283//GO:0007165	growth//cell proliferation//signal transduction	-	-	81	3	16440	-5.00476	0.325028	1.99661e-07	5.32994	10
355	Csa3G457670	GO:0006355	regulation of transcription, DNA-templated	-	-	80	2	18772	-5.54034	0.293279	2.19039e-07	5.29586	10
356	Csa3G866530	GO:0009733	response to auxin	K14488	SAUR family protein	80	3	6523	-4.98687	0.308041	2.19039e-07	5.29586	10
357	Csa7G047420	-	-	-	-	51	0	18284	-8.84055	-0.36559	2.22885e-07	5.28924	10
358	Csa6G454370	-	-	-	-	93	4	23574	-4.80478	0.527465	2.3834e-07	5.26371	10
359	Novel00019	-	-	-	-	65	1	3221	-6.1507	-0.00996719	2.53726e-07	5.23942	10
360	Csa2G258700	GO:0009733	response to auxin	K14488	SAUR family protein	50	0	19476	-8.81205	-0.392888	2.57175e-07	5.23452	10
361	Csa3G889750	-	-	-	-	50	0	23418	-8.81205	-0.392888	2.57175e-07	5.23452	10
362	Csa2G349650	-	-	-	-	91	4	8904	-4.77346	0.497758	2.80629e-07	5.19891	10
363	Csa6G109120	-	-	-	-	49	0	4175	-8.78296	-0.420699	2.97358e-07	5.17605	10
364	Csa1G044890	GO:0019048//GO:0055114	modulation by virus of host morphology or physiology//oxidation-reduction process	-	-	49	0	4523	-8.78296	-0.420699	2.97358e-07	5.17605	10
365	Csa1G530120	GO:0055114//GO:0042254	oxidation-reduction process//ribosome biogenesis	K02941	large subunit ribosomal protein LP0	63	1	18793	-6.10569	-0.0530644	3.18927e-07	5.14791	10
366	Csa4G246400	GO:0006633//GO:0006574//GO:0006550//GO:0015940//GO:0006552//GO:0006631//GO:0055114//GO:0006568//GO:0006554//GO:0018874	fatty acid biosynthetic process//valine catabolic process//isoleucine catabolic process//pantothenate biosynthetic process//leucine catabolic process//fatty acid metabolic process//oxidation-reduction process//tryptophan metabolic process//lysine catabolic process//benzoate metabolic process	-	-	77	2	17073	-5.48528	0.240543	3.20078e-07	5.14725	10
367	Csa5G153060	-	-	-	-	76	2	4125	-5.46645	0.222535	3.5272e-07	5.10733	10
368	Csa3G814360	-	-	-	-	47	0	2795	-8.72298	-0.477942	4.00132e-07	5.05882	10
369	Csa7G018810	GO:0009733	response to auxin	-	-	47	0	4687	-8.72298	-0.477942	4.00132e-07	5.05882	10
370	Csa6G519710	GO:0006412//GO:0042254	translation//ribosome biogenesis	-	-	74	2	7638	-5.42803	0.185842	4.29559e-07	5.03241	10
371	Csa1G064840	GO:0006810	transport	-	-	73	2	54	-5.40843	0.167146	4.74742e-07	4.99503	10
372	Csa2G348860	-	-	-	-	60	1	9554	-6.03543	-0.120171	5.12166e-07	4.96429	10
373	Csa6G181540	GO:0006355//GO:0005975	regulation of transcription, DNA-templated//carbohydrate metabolic process	-	-	72	2	23787	-5.38856	0.148209	5.25205e-07	4.95552	10
374	Csa4G246910	GO:0055114	oxidation-reduction process	-	-	45	0	7640	-8.6604	-0.537488	5.43348e-07	4.94205	10
375	Csa4G051360	GO:0006355	regulation of transcription, DNA-templated	-	-	44	0	10874	-8.62806	-0.568183	6.35441e-07	4.88378	10
376	Csa2G023910	GO:0055114	oxidation-reduction process	K15718	linoleate 9S-lipoxygenase	44	0	20292	-8.62806	-0.568183	6.35441e-07	4.88378	10
377	Csa3G829190	-	-	-	-	57	1	15826	-5.96157	-0.190479	7.41895e-07	4.82438	10
378	Csa3G680120	-	-	K18819	inositol 3-alpha-galactosyltransferase	56	1	15495	-5.93609	-0.21468	8.42045e-07	4.77631	10
379	Csa3G895650	GO:0055114//GO:0019643//GO:0006355//GO:0006749//GO:0006099	oxidation-reduction process//reductive tricarboxylic acid cycle//regulation of transcription, DNA-templated//glutathione metabolic process//tricarboxylic acid cycle	-	-	43	0	7757	-8.59498	-0.599528	8.75702e-07	4.7613	10
380	Csa3G171850	-	-	-	-	55	1	14310	-5.91014	-0.239285	9.57264e-07	4.72583	10
381	Csa5G139380	-	-	-	-	67	2	16774	-5.28489	0.0496819	9.84556e-07	4.71447	10
382	Csa6G124190	-	-	-	-	42	0	1171	-8.56112	-0.63155	1.03208e-06	4.69831	10
383	Novel00061	-	-	-	-	42	0	2045	-8.56112	-0.63155	1.03208e-06	4.69831	10
384	Csa3G872040	GO:0009733	response to auxin	K14488	SAUR family protein	42	0	13997	-8.56112	-0.63155	1.03208e-06	4.69831	10
385	Csa1G050210	-	-	-	-	41	0	6442	-8.52645	-0.664278	1.21973e-06	4.63479	10
386	Csa7G009120	GO:0009733	response to auxin	K14488	SAUR family protein	63	2	23019	-5.19623	-0.0341829	1.53159e-06	4.55216	10
387	Csa1G572420	GO:0007165//GO:0000160	signal transduction//phosphorelay signal transduction system	K14490	histidine-containing phosphotransfer peotein	52	1	18445	-5.82939	-0.315657	1.62639e-06	4.53053	10
388	Csa2G003570	-	-	-	-	39	0	1218	-8.4545	-0.731983	1.71836e-06	4.5103	10
389	Csa6G108560	GO:0000079	regulation of cyclin-dependent protein serine/threonine kinase activity	-	-	39	0	3438	-8.4545	-0.731983	1.71836e-06	4.5103	10
390	Csa6G499820	-	-	-	-	51	1	9702	-5.80144	-0.342017	1.86519e-06	4.47869	10
391	Csa6G525700	GO:0055114	oxidation-reduction process	-	-	61	2	15660	-5.14977	-0.0779764	1.92464e-06	4.46615	10
392	Csa1G635920	-	-	-	-	38	0	6289	-8.41713	-0.76703	2.04881e-06	4.4408	10
393	Csa5G157270	GO:0055114	oxidation-reduction process	-	-	48	1	15349	-5.71417	-0.42404	2.84614e-06	4.31601	10
394	Csa4G022230	GO:0015031//GO:0009306	protein transport//protein secretion	-	-	48	1	20392	-5.71417	-0.42404	2.84614e-06	4.31601	10
395	Csa2G297260	-	-	-	-	36	0	10111	-8.33936	-0.839704	2.94065e-06	4.30354	10
396	Csa7G441630	-	-	-	-	36	0	18107	-8.33936	-0.839704	2.94065e-06	4.30354	10
397	Csa7G008430	GO:0009733	response to auxin	K14488	SAUR family protein	47	1	9412	-5.68387	-0.452423	3.28997e-06	4.26059	10
398	Csa2G360720	GO:0006355	regulation of transcription, DNA-templated	-	-	47	1	20222	-5.68387	-0.452423	3.28997e-06	4.26059	10
399	Csa3G454120	GO:0055114	oxidation-reduction process	-	-	35	0	4146	-8.29885	-0.877418	3.54078e-06	4.23307	10
400	Novel00160	-	-	-	-	56	2	1401	-5.02663	-0.19351	3.94671e-06	4.19028	10
401	Csa7G237840	-	-	-	-	56	2	16485	-5.02663	-0.19351	3.94671e-06	4.19028	10
402	Csa2G213980	-	-	-	-	55	2	20223	-5.00068	-0.217743	4.47145e-06	4.14331	10
403	Csa7G010800	-	-	K13946	auxin influx carrier (AUX1 LAX family)	44	1	14252	-5.58895	-0.540988	5.14799e-06	4.09118	10
404	Csa5G505170	-	-	K01859	chalcone isomerase	32	0	13910	-8.16999	-0.996656	7.72046e-06	3.9358	10
405	Csa1G059180	-	-	-	-	31	0	14998	-8.12435	-1.03862	9.4751e-06	3.85652	10
406	Csa5G635430	GO:0006260//GO:0006355//GO:0007049//GO:0006891	DNA replication//regulation of transcription, DNA-templated//cell cycle//intra-Golgi vesicle-mediated transport	-	-	41	1	652	-5.48733	-0.635179	9.66399e-06	3.84884	10
407	Csa1G025040	-	-	-	-	50	2	22792	-4.86347	-0.345249	9.78617e-06	3.84398	10
408	Csa1G073010	-	-	-	-	49	2	21750	-4.83439	-0.372124	1.12192e-05	3.79229	10
409	Csa4G056000	-	-	-	-	29	0	7902	-8.02849	-1.12627	1.44592e-05	3.69535	10
410	Csa4G246410	-	-	-	-	29	0	23142	-8.02849	-1.12627	1.44592e-05	3.69535	10
411	Csa5G579050	GO:0007165	signal transduction	-	-	38	1	7409	-5.37802	-0.735751	1.59279e-05	3.66065	10
412	Csa6G506010	-	-	-	-	38	1	22350	-5.37802	-0.735751	1.59279e-05	3.66065	10
413	Csa1G014530	GO:0006270//GO:0006506	DNA replication initiation//GPI anchor biosynthetic process	-	-	28	0	2723	-7.97806	-1.17211	1.79859e-05	3.61549	10
414	Csa3G681660	GO:0006508	proteolysis	-	-	28	0	4898	-7.97806	-1.17211	1.79859e-05	3.61549	10
415	Novel00149	-	-	-	-	28	0	16255	-7.97806	-1.17211	1.79859e-05	3.61549	10
416	Csa5G139390	GO:0042254//GO:0006412	ribosome biogenesis//translation	-	-	35	1	12083	-5.25974	-0.84362	2.69459e-05	3.46116	10
417	Csa2G258690	GO:0009733	response to auxin	K14488	SAUR family protein	26	0	16209	-7.87159	-1.26823	2.82471e-05	3.44302	10
418	Csa6G062290	GO:0006525//GO:0008295//GO:0006560//GO:0006597	arginine metabolic process//spermidine biosynthetic process//proline metabolic process//spermine biosynthetic process	K01611	S-adenosylmethionine decarboxylase	26	0	18170	-7.87159	-1.26823	2.82471e-05	3.44302	10
419	Csa1G062910	GO:0006890//GO:0016255	retrograde vesicle-mediated transport, Golgi to ER//attachment of GPI anchor to protein	-	-	34	1	5766	-5.21805	-0.881386	3.88701e-05	3.32017	10
420	Csa1G043150	GO:0006974//GO:0006915	cellular response to DNA damage stimulus//apoptotic process	-	-	25	0	998	-7.81525	-1.31871	4.53239e-05	3.26403	10
421	Csa1G042780	-	-	-	-	25	0	10208	-7.81525	-1.31871	4.53239e-05	3.26403	10
422	Csa7G048120	GO:0006144//GO:0006183//GO:0006228//GO:0006206//GO:0006241//GO:0006165	purine nucleobase metabolic process//GTP biosynthetic process//UTP biosynthetic process//pyrimidine nucleobase metabolic process//CTP biosynthetic process//nucleoside diphosphate phosphorylation	-	-	25	0	15012	-7.81525	-1.31871	4.53239e-05	3.26403	10
423	Csa6G425710	-	-	-	-	33	1	5905	-5.17512	-0.920134	4.69243e-05	3.25218	10
424	Novel00585	-	-	-	-	33	1	10936	-5.17512	-0.920134	4.69243e-05	3.25218	10
425	Csa1G050100	GO:0051249//GO:0006955	regulation of lymphocyte activation//immune response	-	-	32	1	11576	-5.13088	-0.959916	5.68506e-05	3.17937	10
426	Csa2G409480	GO:0006886//GO:0007178//GO:0009069//GO:0006888//GO:0006468//GO:0016310	intracellular protein transport//transmembrane receptor protein serine/threonine kinase signaling pathway//serine family amino acid metabolic process//ER to Golgi vesicle-mediated transport//protein phosphorylation//phosphorylation	-	-	24	0	1074	-7.75662	-1.37096	5.79138e-05	3.17298	10
427	Csa2G100550	GO:0016055	Wnt signaling pathway	K09422	myb proto-oncogene protein, plant	24	0	12736	-7.75662	-1.37096	5.79138e-05	3.17298	10
428	Csa3G881810	GO:0006979//GO:0043631//GO:0055114//GO:0006804	response to oxidative stress//RNA polyadenylation//oxidation-reduction process//obsolete peroxidase reaction	K00430	peroxidase	31	1	3943	-5.08524	-1.00079	6.91332e-05	3.10494	10
429	Csa7G414480	GO:0008209//GO:0008152//GO:0055114//GO:0008210//GO:0006694//GO:0008207	androgen metabolic process//metabolic process//oxidation-reduction process//estrogen metabolic process//steroid biosynthetic process//C21-steroid hormone metabolic process	-	-	31	1	22832	-5.08524	-1.00079	6.91332e-05	3.10494	10
430	Csa6G449850	-	-	-	-	23	0	5184	-7.69551	-1.4251	7.44607e-05	3.07918	10
431	Csa3G127760	GO:0055114//GO:0006633	oxidation-reduction process//fatty acid biosynthetic process	K15404	aldehyde decarbonylase	23	0	11219	-7.69551	-1.4251	7.44607e-05	3.07918	10
432	Csa6G091860	GO:0006468	protein phosphorylation	-	-	23	0	14647	-7.69551	-1.4251	7.44607e-05	3.07918	10
433	Csa1G169940	-	-	-	-	23	0	15418	-7.69551	-1.4251	7.44607e-05	3.07918	10
434	Csa5G636490	-	-	K09422	myb proto-oncogene protein, plant	22	0	11894	-7.6317	-1.48127	9.63608e-05	2.98256	10
435	Csa2G346000	-	-	-	-	29	1	9589	-4.98938	-1.08605	0.000103439	2.9581	10
436	Csa1G615150	GO:0006486	protein glycosylation	-	-	29	1	20276	-4.98938	-1.08605	0.000103439	2.9581	10
437	Csa4G409800	GO:0018279//GO:0055114//GO:0006633	protein N-linked glycosylation via asparagine//oxidation-reduction process//fatty acid biosynthetic process	K00227	lathosterol oxidase	20	0	8818	-7.49492	-1.60036	0.000164799	2.78471	10
438	Csa6G107320	-	-	-	-	20	0	13516	-7.49492	-1.60036	0.000164799	2.78471	10
439	Csa3G346910	-	-	-	-	20	0	23680	-7.49492	-1.60036	0.000164799	2.78471	10
440	Csa1G004170	GO:0050790//GO:0006508	regulation of catalytic activity//proteolysis	-	-	19	0	8286	-7.42134	-1.66366	0.00021796	2.67919	10
441	Csa1G433050	GO:0006355	regulation of transcription, DNA-templated	-	-	19	0	13691	-7.42134	-1.66366	0.00021796	2.67919	10
442	Csa3G634350	-	-	-	-	18	0	5915	-7.34381	-1.72975	0.000290613	2.57316	10
443	Csa7G450750	-	-	K14411	RNA-binding protein Musashi	18	0	9457	-7.34381	-1.72975	0.000290613	2.57316	10
444	Csa3G020610	-	-	-	-	18	0	20727	-7.34381	-1.72975	0.000290613	2.57316	10
445	Csa4G016510	-	-	-	-	17	0	19277	-7.26187	-1.79889	0.000390825	2.46636	10
446	Csa1G435800	-	-	-	-	17	0	21283	-7.26187	-1.79889	0.000390825	2.46636	10
447	Csa7G009010	GO:0009733	response to auxin	K14488	SAUR family protein	17	0	21361	-7.26187	-1.79889	0.000390825	2.46636	10
448	Csa6G106820	GO:0015743//GO:0006308//GO:0000077//GO:0015684//GO:0006886//GO:0006281	malate transport//DNA catabolic process//DNA damage checkpoint//ferrous iron transport//intracellular protein transport//DNA repair	-	-	17	0	23481	-7.26187	-1.79889	0.000390825	2.46636	10
449	Csa3G736570	-	-	-	-	17	0	23522	-7.26187	-1.79889	0.000390825	2.46636	10
450	Csa7G008990	GO:0009733//GO:0006188	response to auxin//IMP biosynthetic process	K14488	SAUR family protein	16	0	4165	-7.17499	-1.87138	0.000530405	2.35354	10
451	Csa4G296200	-	-	-	-	16	0	9302	-7.17499	-1.87138	0.000530405	2.35354	10
452	Csa7G009080	GO:0009733	response to auxin	K14488	SAUR family protein	16	0	10254	-7.17499	-1.87138	0.000530405	2.35354	10
453	Csa6G490100	GO:0006508//GO:0006886//GO:0006505	proteolysis//intracellular protein transport//GPI anchor metabolic process	-	-	16	0	20244	-7.17499	-1.87138	0.000530405	2.35354	10
454	Csa5G000010	GO:0006508//GO:0016310//GO:0006468//GO:0009069//GO:0007178	proteolysis//phosphorylation//protein phosphorylation//serine family amino acid metabolic process//transmembrane receptor protein serine/threonine kinase signaling pathway	-	-	15	0	259	-7.08255	-1.94755	0.00100641	2.11986	10
455	Csa6G107910	GO:0006886	intracellular protein transport	-	-	15	0	5541	-7.08255	-1.94755	0.00100641	2.11986	10
456	Csa2G359980	GO:0016310//GO:0009069	phosphorylation//serine family amino acid metabolic process	-	-	15	0	6513	-7.08255	-1.94755	0.00100641	2.11986	10
457	Csa1G064790	GO:0006468	protein phosphorylation	-	-	15	0	7928	-7.08255	-1.94755	0.00100641	2.11986	10
458	Csa5G157320	GO:0055114	oxidation-reduction process	-	-	15	0	20401	-7.08255	-1.94755	0.00100641	2.11986	10
459	Csa3G055950	GO:0006576//GO:0002949//GO:0006810	cellular biogenic amine metabolic process//tRNA threonylcarbamoyladenosine modification//transport	-	-	15	0	21717	-7.08255	-1.94755	0.00100641	2.11986	10
460	Csa1G569460	GO:0008033	tRNA processing	-	-	15	0	23564	-7.08255	-1.94755	0.00100641	2.11986	10
461	Csa7G394040	-	-	-	-	14	0	923	-6.98377	-2.02779	0.00140897	1.99628	10
462	Csa4G288070	GO:0055114	oxidation-reduction process	K00454	lipoxygenase	14	0	1755	-6.98377	-2.02779	0.00140897	1.99628	10
463	Csa6G383530	GO:0000160//GO:0006487	phosphorelay signal transduction system//protein N-linked glycosylation	K14492	two-component response regulator ARR-A family	14	0	2002	-6.98377	-2.02779	0.00140897	1.99628	10
464	Csa1G602540	GO:0055114	oxidation-reduction process	K00423	L-ascorbate oxidase	14	0	8108	-6.98377	-2.02779	0.00140897	1.99628	10
465	Csa3G819780	-	-	-	-	14	0	8662	-6.98377	-2.02779	0.00140897	1.99628	10
466	Csa2G357310	GO:0006952	defense response	-	-	14	0	10040	-6.98377	-2.02779	0.00140897	1.99628	10
467	Csa2G363550	-	-	-	-	14	0	10986	-6.98377	-2.02779	0.00140897	1.99628	10
468	Novel00209	-	-	-	-	14	0	15571	-6.98377	-2.02779	0.00140897	1.99628	10
469	Csa5G029450	-	-	-	-	14	0	17559	-6.98377	-2.02779	0.00140897	1.99628	10
[truncated: 2,202 more rows]

## Sheet: Sheet1
	20824	Csa6G525450	4645	26811	20824	2.21604	8.60427	0.00117525	0.00870102	1
	7448	Csa3G710230	853	4936	7448	2.21957	6.16369	0.00118155	0.00873608	1
	11247	Csa4G022920	774	4480	11247	2.21992	6.02397	0.00119075	0.00879195	1
	18566	Csa3G710780	2309	13284	18566	2.21129	7.59231	0.00120803	0.00890725	1
	22087	Csa2G237740	3754	21540	22087	2.20748	8.29007	0.00122526	0.00901875	1
	22631	Novel00062	978	5623	22631	2.2103	6.35311	0.00123026	0.0090524	1
	14214	Csa6G517070	611	3511	14214	2.20942	5.67475	0.00126094	0.00925581	1
	12221	CsaUNG006230	911	5218	12221	2.20483	6.24636	0.0012646	0.00927847	1
	14192	Csa7G387170	3051	17414	14192	2.19985	7.98475	0.00127199	0.00932411	1
	5565	Csa2G060380	2032	11585	5565	2.19822	7.39731	0.00128664	0.0094249	1
	4413	Csa3G081930	2023	11531	4413	2.19788	7.39063	0.00128874	0.009434	1
	11689	Csa7G019900	747	4271	11689	2.20222	5.95828	0.00129817	0.00949326	1
	13723	Csa7G432300	286	1649	13723	2.21406	4.58643	0.00129917	0.00949731	1
	9494	Csa6G057160	1777	10101	9494	2.19391	7.20043	0.00131515	0.00958791	1
	14742	Csa6G452670	595	3380	14742	2.19284	5.62293	0.00136077	0.00987172	1
	23340	Csa1G126030	171	988	23340	2.21677	3.85042	0.00137367	0.00994666	1
	16156	Csa1G229500	12447	70098	16156	2.18056	9.99696	0.00138484	0.0100174	1
	10965	Csa4G645260	224	1284	10965	2.20551	4.22847	0.00139583	0.0100861	1
	2182	Csa6G417900	2676	15048	2182	2.17837	7.77801	0.00140857	0.0100861	1
	424	Csa4G026890	247	1412	424	2.20164	4.36564	0.00141602	0.0101332	1
	23550	Csa2G000780	120	696	23550	2.22199	3.34766	0.00142337	0.0101789	1
	22404	Csa1G002660	190	1088	22404	2.20394	3.99098	0.00143445	0.0102479	1
	19433	Csa7G432250	2180	12181	19433	2.16917	7.47488	0.00147341	0.0104842	1
	4793	Csa1G002900	4243	23659	4793	2.1662	8.43283	0.00148643	0.0105636	1
	874	Csa6G513550	200	1135	874	2.19099	4.05396	0.001498	0.0106308	1
	17081	Csa4G097120	1547	8615	17081	2.16429	6.97635	0.00151384	0.0107289	1
	14940	Csa4G095590	612	3421	14940	2.1696	5.64448	0.00151522	0.0107351	1
	464	Csa1G057050	372	2088	464	2.1754	4.93275	0.0015258	0.01079	1
	3290	Csa4G000640	91	527	3290	2.21947	2.95064	0.00158123	0.0111557	1
	1633	Csa6G409380	628	3480	1633	2.15705	5.67139	0.00160704	0.0113182	1
	18154	Csa7G061710	3759	20640	18154	2.14398	8.24001	0.00164962	0.0115799	1
	13394	Csa6G425840	94	538	13394	2.20253	2.98307	0.00165525	0.0116118	1
	21723	Csa5G622780	129	730	21723	2.18655	3.42213	0.0016583	0.0116217	1
	14512	Csa1G009600	787	4331	14512	2.1471	5.98834	0.00166797	0.011678	1
	19523	Csa5G206420	833	4574	19523	2.14391	6.06758	0.00168545	0.0117849	1
	2042	Csa3G135650	384	2121	2042	2.15224	4.95951	0.00168883	0.0118047	1
	17302	Csa3G566330	3852	21058	17302	2.13765	8.2701	0.00169856	0.011868	1
	5254	Csa1G075560	925	5071	5254	2.1416	6.21663	0.001699	0.011868	1
	21132	Csa4G011070	320	1770	21132	2.15421	4.69895	0.00170711	0.0119204	1
	16216	Csa6G187390	756	4149	16216	2.14313	5.92722	0.00170761	0.0119204	1
	3097	Csa2G295420	1434	7818	3097	2.13366	6.84203	0.00174747	0.0121391	1
	2586	Csa1G574230	208	1153	2586	2.15713	4.08262	0.00174935	0.0121482	1
	3883	Csa5G517860	2267	12332	3883	2.13049	7.49975	0.00176307	0.0122277	1
	6670	Csa4G615750	2522	13717	6670	2.13027	7.65328	0.00176308	0.0122277	1
	18254	Csa4G354130	2000	10842	18254	2.12549	7.315	0.00180668	0.0125017	1
	16260	Csa4G242880	259	1423	16260	2.14442	4.38709	0.00181895	0.0125784	1
	18484	Csa1G065920	623	3391	18484	2.1312	5.63883	0.00182225	0.0125944	1
	19454	Csa6G134350	418	2277	19454	2.13226	5.06529	0.0018444	0.0127215	1
	6546	Csa7G198310	660	3582	6546	2.12703	5.71852	0.00185022	0.0127575	1
	23380	Csa2G264630	762	4130	23380	2.12511	5.92394	0.00185963	0.0128071	1
	10808	Csa6G052810	434	2356	10808	2.12728	5.11529	0.00188631	0.0129603	1
	1106	Csa3G781610	748	4041	1106	2.12043	5.89343	0.00189603	0.0130188	1
	3885	Csa7G351880	263	1431	3885	2.13041	4.39772	0.00191892	0.0131514	1
	22523	Csa4G096620	1622	8717	22523	2.11297	7.00281	0.00191904	0.0131514	1
	12110	Csa2G271400	1478	7934	12110	2.11131	6.86743	0.00193639	0.0132576	1
	1879	Csa3G077600	6576	35168	1879	2.10596	9.01574	0.00196139	0.0133944	1
	19323	Csa4G062380	4331	23162	19323	2.10595	8.41337	0.00196491	0.0134141	1
	4608	Csa4G028470	344	1857	4608	2.11913	4.77441	0.00200307	0.0136224	1
	22839	Csa7G291690	1069	5699	22839	2.10132	6.39239	0.00203908	0.0138497	1
	14061	Csa7G056470	3956	21030	14061	2.0973	8.27573	0.00204555	0.0138746	1
	18540	Csa2G174660	525	2808	18540	2.10591	5.3719	0.002046	0.0138746	1
	16105	Csa6G127470	781	4168	16105	2.1028	5.94131	0.0020559	0.0139373	1
	7899	Csa1G046060	146	797	7899	2.13475	3.55718	0.00206021	0.0139621	1
	20106	Csa4G045060	1276	6788	20106	2.09825	6.64501	0.00206097	0.0139628	1
	10645	Novel00657	42	244	10645	2.22241	1.85667	0.00207913	0.0140769	1
	20265	Csa3G133920	56	319	20265	2.19481	2.2406	0.00209487	0.0141656	1
	14803	Csa1G397140	97	532	14803	2.14108	2.97798	0.00211859	0.0142975	1
	15750	Csa5G289650	917	4859	15750	2.09252	6.16427	0.00213029	0.0143597	1
	588	Csa6G446390	103	565	588	2.14139	3.06386	0.00214	0.014416	1
	12045	Csa4G192100	183	985	12045	2.1146	3.86446	0.00215582	0.0145089	1
	2828	Csa2G433910	111	606	2828	2.13463	3.16518	0.0021718	0.014598	1
	15543	Csa6G291910	2764	14551	15543	2.08324	7.74725	0.00218678	0.0146848	1
	7127	Csa2G360700	118	643	7127	2.13197	3.25039	0.00219414	0.0147111	1
	21994	Csa6G022370	1141	6011	21994	2.08419	6.47246	0.00220243	0.0147482	1
	22780	Csa7G033410	5569	29215	22780	2.07819	8.75351	0.00222863	0.014891	1
	12572	Csa5G576680	652	3438	12572	2.08543	5.66724	0.00223701	0.0149237	1
	8822	Csa3G859690	3319	17406	8822	2.07772	8.00668	0.00223949	0.0149355	1
	23417	Csa5G638380	904	4752	23417	2.081	6.13437	0.0022462	0.0149709	1
	16975	Csa5G201310	34	198	16975	2.22517	1.56203	0.00227667	0.0151409	1
	11896	Csa2G369230	1734	9073	11896	2.0744	7.06783	0.00228765	0.0152045	1
	13657	Csa3G199590	207	1102	13657	2.09882	4.02843	0.00229562	0.0152102	1
	4998	Csa5G366670	407	2145	4998	2.08457	4.98829	0.00230278	0.0152529	1
	10305	Csa6G007470	2403	12552	10305	2.07195	7.5363	0.00230502	0.015263	1
	21908	Csa4G665120	1403	7332	21908	2.0726	6.76102	0.00231347	0.0153107	1
	4437	Csa7G378420	304	1606	4437	2.08792	4.57146	0.00231403	0.0153107	1
	22464	Csa7G281400	548	2878	22464	2.07959	5.41233	0.0023162	0.0153133	1
	14920	Csa7G045570	28	165	14920	2.24144	1.30374	0.00232222	0.0153483	1
	6409	Csa3G418780	263	1390	6409	2.08848	4.36378	0.00232582	0.0153674	1
	8235	Csa5G451650	2437	12702	8235	2.06882	7.55404	0.00233778	0.0154416	1
	3709	Csa5G182060	349	1835	3709	2.08112	4.76441	0.00234931	0.0155082	1
	3733	Csa1G627480	65	360	3733	2.15456	2.4193	0.0023905	0.015746	1
	16617	Csa4G358630	823	4284	16617	2.06684	5.9877	0.00240141	0.0158033	1
	2537	Csa1G015740	2724	14135	2537	2.06242	7.70942	0.00240441	0.0158182	1
	162	Csa7G065140	596	3107	162	2.06893	5.52461	0.00243027	0.0159655	1
	2084	Csa4G046600	86	466	2084	2.12347	2.79222	0.00243129	0.0159655	1
	2306	Csa3G733360	1160	6010	2306	2.06013	6.47683	0.00245637	0.0161154	1
	7439	Csa3G733290	1147	5937	7439	2.05876	6.45948	0.00247223	0.0161995	1
	21005	Csa3G133370	117	626	21005	2.10559	3.21693	0.00248262	0.0162526	1
	10670	Csa6G446560	50	278	10670	2.15958	2.05186	0.00251254	0.0164275	1
	7467	Csa4G023020	2699	13911	7467	2.05268	7.68827	0.00251317	0.0164275	1
	22436	Csa2G336130	757	3915	22436	2.05748	5.85974	0.0025244	0.0164858	1
	19870	Csa2G356600	480	2488	19870	2.06062	5.20634	0.00252816	0.0165053	1
	10301	Csa5G589940	374	1944	10301	2.06458	4.85056	0.00253286	0.0165309	1
	14166	Csa1G057010	2978	15316	14166	2.04958	7.82763	0.00254671	0.0165998	1
	13791	Csa2G072440	1275	6567	13791	2.05163	6.60623	0.00254828	0.0165998	1
	3543	CsaUNG003100	80	430	3543	2.11171	2.6798	0.00254885	0.0165998	1
	5341	Csa3G734200	68	370	5341	2.12909	2.4628	0.00255952	0.0166642	1
	1390	Csa6G108500	252	1313	1390	2.06788	4.28582	0.00257692	0.0167621	1
	15684	Csa3G873260	37	213	15684	2.20885	1.66746	0.00258799	0.016829	1
	7959	Csa7G211090	612	3153	7959	2.05192	5.54905	0.00260209	0.0169104	1
	23305	Csa1G320310	206	1075	23305	2.07002	3.99827	0.00262007	0.0169962	1
	9647	Csa1G374520	71	382	9647	2.11293	2.51111	0.0026277	0.0170354	1
	4799	Csa3G912330	151	794	4799	2.08077	3.5618	0.00263971	0.0171029	1
	19376	Csa2G345930	42	235	19376	2.16822	1.81293	0.00264054	0.0171031	1
	13982	Csa1G257910	140	734	13982	2.07647	3.45009	0.00265344	0.0171814	1
	18130	Csa4G288620	1839	9404	18130	2.04128	7.1259	0.00265612	0.0171935	1
	1209	Csa6G187970	822	4212	1209	2.04414	5.96767	0.00266121	0.0172191	1
	2454	Csa2G372150	6609	33664	2454	2.03568	8.96621	0.00270054	0.0174441	1
	12651	Novel00401	24	142	12651	2.2465	1.0934	0.00270765	0.0174795	1
	4185	Csa7G044880	127	667	4185	2.07889	3.31264	0.00272454	0.0175673	1
	14375	Csa3G164480	1301	6630	14375	2.03629	6.62298	0.00273003	0.0175921	1
	10117	Csa1G342430	130	680	10117	2.07307	3.34136	0.0027616	0.0177848	1
	8491	CsaUNG014640	1284	6525	8491	2.03223	6.60076	0.00278093	0.0178931	1
	14306	Csa1G702040	2078	10544	14306	2.03009	7.29307	0.00278953	0.0179322	1
	8934	Csa3G727940	2657	13475	8934	2.02936	7.6469	0.0027922	0.017944	1
	22424	Novel00073	31	178	22424	2.20447	1.41606	0.00280492	0.0180203	1
	515	Csa1G277980	515	2626	515	2.03698	5.28862	0.00280835	0.0180237	1
	19717	Csa6G502690	459	2344	19717	2.03913	5.12469	0.0028122	0.0180237	1
	13238	Csa1G587400	546	2781	13238	2.0354	5.37149	0.00283446	0.0181392	1
	16964	Csa5G181480	710	3607	16964	2.03173	5.74672	0.00284794	0.0182091	1
	14171	Csa7G065110	146	758	14171	2.06238	3.49882	0.00285512	0.0182401	1
	6573	Csa6G302190	349	1780	6573	2.03722	4.72908	0.00287032	0.0182647	1
	14759	Novel00119	556	2824	14759	2.03136	5.39437	0.00287625	0.018297	1
	4461	Csa6G446380	747	3785	4461	2.02794	5.81685	0.00288968	0.0183736	1
	16304	Csa1G696530	19	113	16304	2.25257	0.77545	0.00292501	0.018541	1
	14951	Csa6G046380	89	466	14951	2.07407	2.80135	0.00293887	0.0186178	1
	4667	Csa7G426510	23	136	4667	2.24539	1.0335	0.00297965	0.0188426	1
	1924	Csa1G589140	142	734	1924	2.05602	3.45397	0.00298974	0.0189008	1
	8191	Csa3G734960	74	392	8191	2.09059	2.55197	0.00300586	0.0189859	1
	11441	Csa6G149360	30	171	11441	2.19377	1.36166	0.00303117	0.0191401	1
	19764	Csa1G062300	163	836	19764	2.04488	3.64248	0.0030361	0.0191655	1
	4672	Csa6G526270	124	639	4672	2.05149	3.25649	0.00313589	0.0196619	1
	16984	Csa4G651980	140	714	16984	2.03662	3.41814	0.0031701	0.0198298	1
	10887	Csa4G179100	110	567	10887	2.05173	3.08556	0.00317189	0.0198319	1
	21770	Csa3G005540	87	451	21770	2.05963	2.75742	0.0031734	0.0198331	1
	6268	Csa3G149310	52	276	6268	2.09271	2.05363	0.00325471	0.020276	1
	16948	Csa3G698520	25	142	16948	2.18787	1.10308	0.00329874	0.0204978	1
	10517	Csa5G321500	19	111	10517	2.22684	0.754902	0.00330475	0.020516	1
	8689	Csa2G009330	24	137	8689	2.19483	1.052	0.0034694	0.0214261	1
	18736	Csa3G806250	44	231	18736	2.07652	1.80508	0.00367937	0.0225016	1
	12983	Csa6G004490	61	314	12983	2.04888	2.24454	0.00370399	0.0226198	1
	6068	Csa6G449280	27	148	6068	2.13696	1.16947	0.00378254	0.0230469	1
	13507	Csa6G484020	30	165	13507	2.14228	1.32049	0.00387976	0.0235452	1
	15808	Csa4G022250	53	273	15808	2.04953	2.04615	0.00388182	0.023551	1
	9466	Csa2G271390	19	108	9466	2.18736	0.723511	0.00397872	0.0240434	1
	11577	Csa4G614190	35	185	11577	2.08558	1.4909	0.00408912	0.0245577	1
	18294	Csa4G556180	40	207	18294	2.0555	1.65436	0.0045263	0.0266661	1
	23281	Csa3G149300	24	130	23281	2.11925	0.991933	0.00470574	0.0275109	1
	4566	Csa3G904140	15	88	4566	2.23112	0.434822	0.00476756	0.0277811	1
	8110	Csa2G070310	17	95	8110	2.16206	0.551027	0.00495701	0.0286894	1
	14331	CsaUNG033150	19	103	14331	2.11906	0.66959	0.00512029	0.0294193	1
	23600	Novel00310	15	87	23600	2.21466	0.4218	0.00513933	0.0294831	1
	21790	Csa6G509050	25	132	21790	2.08262	1.0196	0.00514328	0.0294958	1
	360	Csa1G467140	12	72	360	2.26139	0.156626	0.00599718	0.0334727	1
	1211	Csa2G271490	13	76	1211	2.22479	0.235746	0.00633932	0.034912	1
	21254	Csa1G560730	12	71	21254	2.24125	0.140767	0.00655365	0.0359441	1
	6844	Csa3G823030	12	70	6844	2.22082	0.124728	0.0071666	0.0389164	1
	6273	Csa3G391390	11	66	6273	2.26043	0.0390285	0.00747301	0.040177	1
	18335	Csa5G173490	11	65	18335	2.23845	0.0217872	0.00747301	0.040177	1
	18397	Csa4G050280	15	81	18397	2.11173	0.341036	0.00753696	0.0403229	1
	18503	Csa1G064770	9	53	18503	2.23099	-0.250902	0.00778326	0.0414332	1
	17660	Csa1G071260	15	80	17660	2.09384	0.327113	0.00814916	0.0430171	1
	11736	Csa3G778230	12	68	11736	2.17909	0.0920878	0.00858751	0.0449084	1
