# Supplementary material for: Transcriptional differentiation driving Cucumis sativus–Botrytis cinerea interactions based on the Skellam model and Bayesian networks
Source: AMB Express. 2021 Oct 20;11:138. doi: 10.1186/s13568-021-01296-4 (PMC8528924; doi:10.1186/s13568-021-01296-4)
Supplement: Supplementary file 6 — Additional file 6: Table S6. Clustering of all differential expression gene in B. cinerea. [file 13568_2021_1296_MOESM6_ESM.xls]

## Sheet: cluster-result
	Table S6 Clustering of all differential expression genes in B.cinerea
	gene ID	GO ID	GO Function	KO ID	KO Function	X1	X2	X	logFC	logCPM	PValue	-log10(FDR)	Groups
1	B0510_1156	GO:0015711	organic anion transport	-	-	310	503	1690	4.12548	6.97806	3.49099e-08	5.52716	1
2	B0510_9030	-	-	-	-	723	1149	6908	4.09607	8.19521	3.53588e-08	5.52496	1
3	Novel00545	-	-	-	-	1480	2309	3237	4.06965	9.21284	3.90569e-08	5.48962	1
4	B0510_4154	GO:0006118//GO:0055114	obsolete electron transport//oxidation-reduction process	-	-	1537	2394	10887	4.0673	9.26546	3.92422e-08	5.48962	1
5	B0510_5913	GO:0005982//GO:0005975//GO:0005985//GO:0000917//GO:0043093	starch metabolic process//carbohydrate metabolic process//sucrose metabolic process//barrier septum assembly//FtsZ-dependent cytokinesis	-	-	123	198	1877	4.11251	5.56877	5.80769e-08	5.32737	1
6	B0510_8939	GO:0005975	carbohydrate metabolic process	-	-	252	374	7690	3.99658	6.54421	8.9797e-08	5.15547	1
7	B0510_2873	-	-	-	-	70	114	5220	4.12736	4.69228	9.28344e-08	5.1441	1
8	B0510_929	GO:0006888//GO:0006886	ER to Golgi vesicle-mediated transport//intracellular protein transport	-	-	1203	1705	5913	3.93107	8.78049	9.47042e-08	5.14104	1
9	B0510_10318	GO:0008207//GO:0006694//GO:0008210//GO:0008209//GO:0055114	C21-steroid hormone metabolic process//steroid biosynthetic process//estrogen metabolic process//androgen metabolic process//oxidation-reduction process	-	-	135	206	6814	4.03558	5.63545	9.4807e-08	5.14104	1
10	B0510_5462	GO:0055114//GO:0015940//GO:0008152	oxidation-reduction process//pantothenate biosynthetic process//metabolic process	-	-	149	220	5293	3.98831	5.74018	1.13183e-07	5.0671	1
11	B0510_786	GO:0055114//GO:0006804//GO:0006979	oxidation-reduction process//obsolete peroxidase reaction//response to oxidative stress	-	-	412	576	8152	3.91087	7.19245	1.21619e-07	5.03887	1
12	B0510_640	GO:0007010//GO:0005975	cytoskeleton organization//carbohydrate metabolic process	-	-	374	525	5703	3.91665	7.05483	1.2522e-07	5.0321	1
13	B0510_2691	GO:0005975	carbohydrate metabolic process	-	-	383	538	5197	3.91765	7.091	1.26392e-07	5.03098	1
14	B0510_179	GO:0055085	transmembrane transport	-	-	66	105	3422	4.09334	4.56058	1.35589e-07	5.00627	1
15	B0510_1096	GO:0006355//GO:0006260//GO:0006810	regulation of transcription, DNA-templated//DNA replication//transport	-	-	1987	2683	9146	3.86129	9.44345	1.37769e-07	5.00221	1
16	B0510_10104	-	-	-	-	153	219	8563	3.94358	5.73648	1.68033e-07	4.92164	1
17	B0510_2729	GO:0055114	oxidation-reduction process	-	-	1416	1869	1191	3.82842	8.92075	1.7186e-07	4.91467	1
18	B0510_1817	GO:0005975	carbohydrate metabolic process	-	-	585	780	11037	3.8427	7.64382	1.75424e-07	4.90855	1
19	B0510_3741	GO:0008219//GO:0050832	cell death//defense response to fungus	-	-	423	566	688	3.84761	7.17091	1.86273e-07	4.88527	1
20	B0510_4284	GO:0005975	carbohydrate metabolic process	-	-	298	403	148	3.86263	6.66521	1.91258e-07	4.87655	1
21	B0510_1969	GO:0005975//GO:0006687//GO:0006012//GO:0015074//GO:0006313//GO:0006027//GO:0046486	carbohydrate metabolic process//glycosphingolipid metabolic process//galactose metabolic process//DNA integration//transposition, DNA-mediated//glycosaminoglycan catabolic process//glycerolipid metabolic process	-	-	345	459	3884	3.8392	6.8608	2.04029e-07	4.85122	1
22	B0510_2284	GO:0005975	carbohydrate metabolic process	-	-	41	65	2001	4.08545	3.74825	2.37608e-07	4.79048	1
23	B0510_536	GO:0005975//GO:0005985//GO:0005982	carbohydrate metabolic process//sucrose metabolic process//starch metabolic process	-	-	97	134	6660	3.8912	4.97244	2.68884e-07	4.73947	1
24	B0510_6774	GO:0006520	cellular amino acid metabolic process	K01424	L-asparaginase	143	190	11307	3.83603	5.52571	2.85019e-07	4.72213	1
25	B0510_9154	-	-	-	-	68	98	1014	3.95091	4.45965	3.54811e-07	4.63997	1
26	B0510_6279	GO:0055085	transmembrane transport	-	-	60	84	10977	3.90849	4.20699	4.39376e-07	4.55473	1
27	B0510_5010	GO:0009405	pathogenesis	-	-	62	86	3892	3.8953	4.24785	5.42397e-07	4.47317	1
28	B0510_4182	-	-	-	-	59	81	10714	3.88019	4.14867	6.09282e-07	4.42928	1
29	B0510_224	GO:0055114//GO:0016117	oxidation-reduction process//carotenoid biosynthetic process	-	-	31	47	7349	4.01863	3.17289	6.17963e-07	4.42623	1
30	B0510_5475	GO:0055085//GO:0006810	transmembrane transport//transport	-	-	35	53	6589	4.01801	3.39238	7.96759e-07	4.3277	1
1	B0510_2550	-	-	-	-	2359	10	5320	-4.45092	5.89675	4.57609e-08	5.42613	2
2	B0510_7381	GO:0006397//GO:0007165	mRNA processing//signal transduction	-	-	5163	40	9245	-3.58317	7.02789	1.44516e-06	4.10495	2
3	Novel00787	-	-	-	-	20258	181	2766	-3.37801	8.98665	2.79755e-06	3.8512	2
4	B0510_6556	GO:0009245	lipid A biosynthetic process	-	-	3572	37	2749	-3.16414	6.54565	1.64815e-05	3.16903	2
5	B0510_2374	-	-	-	-	55392	627	6993	-3.03683	10.4642	1.72657e-05	3.15047	2
6	B0510_8534	-	-	-	-	14628	177	2531	-2.9405	8.56373	3.32073e-05	2.9125	2
7	B0510_9855	-	-	-	-	3865	46	4844	-2.96392	6.67497	4.43434e-05	2.80124	2
8	B0510_10076	-	-	-	-	162	0	8959	-9.47005	2.42229	5.56909e-05	2.72233	2
9	B0510_2613	-	-	-	-	15704	206	5531	-2.82402	8.67877	6.08973e-05	2.69211	2
10	B0510_9766	-	-	-	-	1173	13	3580	-3.06528	5.02974	8.19464e-05	2.57544	2
11	B0510_8355	-	-	-	-	351	2	5796	-4.01283	3.41669	9.26465e-05	2.53302	2
12	B0510_6229	-	-	-	-	346	2	8738	-3.99214	3.39925	9.9103e-05	2.50997	2
13	B0510_572	GO:0006869//GO:0005975//GO:0042157	lipid transport//carbohydrate metabolic process//lipoprotein metabolic process	-	-	356797	5354	1793	-2.63015	13.1985	0.000149669	2.35023	2
14	B0510_10074	-	-	-	-	1801	24	6543	-2.80034	5.63452	0.000158216	2.32964	2
15	B0510_4220	GO:0006811//GO:0055085	ion transport//transmembrane transport	-	-	3129	44	5438	-2.72327	6.40622	0.000158832	2.32912	2
16	B0510_263	GO:0009401	phosphoenolpyruvate-dependent sugar phosphotransferase system	-	-	43194	651	572	-2.6238	10.1569	0.000159327	2.32894	2
17	Novel00628	-	-	-	-	23361	351	10788	-2.62822	9.2731	0.000160223	2.32766	2
18	B0510_9166	GO:0008654//GO:0009395//GO:0046486	phospholipid biosynthetic process//phospholipid catabolic process//glycerolipid metabolic process	-	-	3413	49	6243	-2.69339	6.53104	0.000172011	2.29915	2
19	B0510_10210	GO:0005975	carbohydrate metabolic process	-	-	1377	18	3135	-2.82773	5.26655	0.000175827	2.29192	2
20	B0510_218	GO:0015031//GO:0016998//GO:0009405	protein transport//cell wall macromolecule catabolic process//pathogenesis	-	-	5009	74	1367	-2.65231	7.07495	0.000182369	2.27949	2
21	B0510_3616	-	-	-	-	4256	64	8793	-2.62669	6.84878	0.000216027	2.21338	2
22	B0510_9268	-	-	-	-	18516	291	3784	-2.56333	8.94877	0.000226588	2.19757	2
23	B0510_8815	GO:0006355	regulation of transcription, DNA-templated	-	-	1060	14	1996	-2.81243	4.91594	0.000261563	2.144	2
24	B0510_8117	-	-	-	-	4684	73	9173	-2.57516	6.99037	0.000273476	2.13005	2
25	B0510_4635	-	-	-	-	7472	119	3772	-2.54406	7.65566	0.000283601	2.11747	2
26	B0510_4031	GO:0055114	oxidation-reduction process	-	-	666	8	2579	-2.94786	4.28977	0.000310308	2.08494	2
27	B0510_1726	-	-	-	-	903	12	2455	-2.80324	4.70302	0.000310902	2.08494	2
28	B0510_913	GO:0015979	photosynthesis	-	-	2152	33	11441	-2.5981	5.90178	0.000356723	2.0366	2
29	B0510_9188	-	-	-	-	416	4	4575	-3.2654	3.6618	0.000359195	2.03461	2
30	B0510_983	GO:0009058	biosynthetic process	-	-	8195	137	1161	-2.47412	7.79695	0.000392772	2.00287	2
31	B0510_571	GO:0006508	proteolysis	-	-	56155	966	7923	-2.43303	10.5625	0.000415862	1.98105	2
32	B0510_4312	-	-	-	-	1750	27	7707	-2.58911	5.61848	0.000417736	1.98009	2
33	B0510_6120	GO:0006869//GO:0042157	lipid transport//lipoprotein metabolic process	-	-	14643	250	2707	-2.44385	8.63011	0.000423775	1.97583	2
34	B0510_4282	GO:0005975	carbohydrate metabolic process	-	-	2837	46	5702	-2.51785	6.29511	0.00042715	1.97337	2
35	B0510_6979	-	-	-	-	1420	22	5676	-2.58289	5.33398	0.000486693	1.92715	2
36	B0510_10077	-	-	-	-	46138	811	10141	-2.40189	10.2846	0.000487378	1.92715	2
37	Novel00735	-	-	-	-	96	0	10364	-8.71656	1.78288	0.000497338	1.92487	2
38	B0510_4032	GO:0006779//GO:0055114//GO:0015940//GO:0008152//GO:0006071//GO:0019354//GO:0046486	porphyrin-containing compound biosynthetic process//oxidation-reduction process//pantothenate biosynthetic process//metabolic process//glycerol metabolic process//siroheme biosynthetic process//glycerolipid metabolic process	-	-	3567	60	980	-2.465	6.6223	0.000498195	1.92487	2
39	B0510_8625	-	-	-	-	564	7	6615	-2.90022	4.07661	0.000536528	1.90017	2
40	B0510_4347	GO:0044780//GO:0006508//GO:0042157//GO:0006869	bacterial-type flagellum assembly//proteolysis//lipoprotein metabolic process//lipid transport	-	-	21537	386	2106	-2.37382	9.19399	0.000575314	1.87447	2
41	B0510_183	GO:0042546	cell wall biogenesis	-	-	4217	73	10281	-2.42364	6.86337	0.000579442	1.87228	2
42	B0510_6216	-	-	-	-	5186	91	6941	-2.40415	7.15807	0.000601096	1.85811	2
43	B0510_8146	GO:0009405//GO:0015031	pathogenesis//protein transport	-	-	1441	23	9513	-2.54	5.35891	0.000606793	1.85499	2
44	B0510_9261	-	-	-	-	1538	25	8291	-2.51378	5.45083	0.000621869	1.84823	2
45	B0510_4606	-	-	-	-	2715	47	2841	-2.42343	6.2466	0.000662257	1.82405	2
46	B0510_6342	-	-	-	-	7317	132	6783	-2.36426	7.65224	0.000670945	1.81947	2
47	B0510_26	-	-	-	-	6295	114	1385	-2.35869	7.43942	0.000708498	1.79818	2
48	B0510_9185	GO:0055085//GO:0006810	transmembrane transport//transport	-	-	5703	103	3026	-2.36257	7.29881	0.000708994	1.79818	2
49	B0510_8492	-	-	-	-	177768	3309	1841	-2.31926	12.2413	0.000717059	1.79504	2
50	B0510_9912	GO:0003333//GO:0006865//GO:0055085//GO:0006810	amino acid transmembrane transport//amino acid transport//transmembrane transport//transport	-	-	15434	285	11501	-2.33073	8.72314	0.000722963	1.79237	2
51	B0510_5163	-	-	-	-	51161	952	7617	-2.31972	10.4466	0.000726256	1.79127	2
52	B0510_1592	GO:0006570//GO:0006470	tyrosine metabolic process//protein dephosphorylation	-	-	3426	61	21	-2.38297	6.57739	0.000731573	1.78899	2
53	B0510_750	-	-	-	-	1654	28	6298	-2.4553	5.55751	0.000771369	1.77035	2
54	B0510_1080	GO:0055114	oxidation-reduction process	-	-	581	8	6259	-2.75094	4.12694	0.000797962	1.75824	2
55	B0510_5063	GO:0031124//GO:0006270	mRNA 3'-end processing//DNA replication initiation	-	-	1874	33	9333	-2.39857	5.73644	0.000889872	1.72031	2
56	B0510_4233	-	-	-	-	2707	49	1327	-2.35907	6.25156	0.00090692	1.71291	2
57	B0510_10300	-	-	-	-	8141	154	4440	-2.29585	7.81491	0.000923111	1.70775	2
58	B0510_5947	-	-	-	-	2142	39	10741	-2.35052	5.92759	0.00103631	1.6622	2
59	B0510_8349	GO:0006955//GO:0051249	immune response//regulation of lymphocyte activation	-	-	12668	246	5274	-2.2581	8.45239	0.00104185	1.6622	2
60	B0510_7036	GO:0006468	protein phosphorylation	-	-	3006	56	2180	-2.31765	6.40389	0.00104298	1.6622	2
61	B0510_9447	GO:0006355//GO:0006281//GO:0006310	regulation of transcription, DNA-templated//DNA repair//DNA recombination	-	-	5341	102	2645	-2.28204	7.21851	0.00105371	1.66025	2
62	B0510_6268	-	-	-	-	10640	207	379	-2.25542	8.20344	0.00107122	1.65391	2
63	B0510_2809	-	-	-	-	401	5	2400	-2.89204	3.63694	0.00107461	1.65336	2
64	B0510_5440	GO:0006810	transport	-	-	164	1	3059	-3.90103	2.47071	0.0011219	1.6371	2
65	Novel00842	-	-	-	-	289	3	492	-3.15273	3.20508	0.0011363	1.63238	2
66	B0510_375	GO:0044419	interspecies interaction between organisms	-	-	84	0	6422	-8.5244	1.61998	0.00114105	1.63218	2
67	B0510_3370	-	-	-	-	1053	18	7653	-2.44078	4.94591	0.00116276	1.62481	2
68	B0510_8447	-	-	-	-	851	14	3215	-2.49567	4.65442	0.00117698	1.62114	2
69	B0510_10140	-	-	-	-	2782	53	7219	-2.28534	6.30054	0.00123868	1.60295	2
70	B0510_7937	GO:0009611	response to wounding	-	-	19112	384	644	-2.20897	9.05004	0.00127104	1.5949	2
71	B0510_2703	GO:0008615//GO:0055114	pyridoxine biosynthetic process//oxidation-reduction process	-	-	8975	179	4444	-2.21955	7.96657	0.00128497	1.59099	2
72	B0510_1815	GO:0001503//GO:0007155	ossification//cell adhesion	-	-	5381	106	9622	-2.23732	7.2363	0.00128918	1.59035	2
73	B0510_4167	-	-	-	-	1231	22	3467	-2.37687	5.16476	0.00130461	1.58675	2
74	B0510_2047	GO:0005975//GO:0045493	carbohydrate metabolic process//xylan catabolic process	-	-	726	12	10049	-2.48857	4.44415	0.00142319	1.55753	2
75	B0510_4744	-	-	-	-	158	1	7228	-3.84734	2.42581	0.00143305	1.55549	2
76	B0510_4479	-	-	-	-	9297	189	7318	-2.19199	8.02158	0.00145709	1.55038	2
77	B0510_8474	-	-	-	-	913	16	4489	-2.40473	4.75857	0.00148405	1.54394	2
78	B0510_1337	GO:0006568//GO:0006979//GO:0055114//GO:0015947//GO:0006804	tryptophan metabolic process//response to oxidative stress//oxidation-reduction process//methane metabolic process//obsolete peroxidase reaction	-	-	2176	42	5355	-2.26638	5.96155	0.00149886	1.54115	2
79	B0510_2645	GO:0045122//GO:0006355	aflatoxin biosynthetic process//regulation of transcription, DNA-templated	K00457	4-hydroxyphenylpyruvate dioxygenase	5743	116	1154	-2.20121	7.33458	0.00150204	1.54099	2
80	B0510_577	-	-	-	-	110048	2282	10108	-2.16349	11.5771	0.00150976	1.53952	2
81	B0510_7476	-	-	-	-	3550	71	5951	-2.21533	6.65294	0.00156097	1.528	2
82	B0510_9052	-	-	-	-	566	9	4082	-2.54372	4.111	0.00157676	1.5246	2
83	B0510_5961	GO:0009405//GO:0006457	pathogenesis//protein folding	-	-	319	4	3904	-2.88261	3.34531	0.00157885	1.5246	2
84	B0510_7609	GO:0019050//GO:0006810	suppression by virus of host apoptotic process//transport	-	-	813	14	7097	-2.42978	4.60078	0.00160775	1.51822	2
85	B0510_9045	-	-	-	-	156	1	1004	-3.82899	2.41046	0.00162304	1.5156	2
86	B0510_9497	GO:0006464//GO:0015031	cellular protein modification process//protein transport	-	-	29955	626	2823	-2.15226	9.70558	0.00162583	1.5156	2
87	B0510_648	GO:0055085	transmembrane transport	-	-	1480	28	11294	-2.29496	5.42651	0.00163335	1.51433	2
88	B0510_6878	GO:0006188	IMP biosynthetic process	-	-	80	0	3465	-8.45421	1.5605	0.00177411	1.48432	2
89	B0510_10160	GO:0005975//GO:0006807//GO:0006665//GO:0006687	carbohydrate metabolic process//nitrogen compound metabolic process//sphingolipid metabolic process//glycosphingolipid metabolic process	-	-	3843	79	10121	-2.17574	6.77099	0.00180412	1.47777	2
90	B0510_7580	-	-	-	-	556	9	4810	-2.51802	4.09011	0.00183321	1.47155	2
91	B0510_66	-	-	-	-	65059	1391	3801	-2.11935	10.8279	0.00186251	1.46542	2
92	B0510_3350	GO:0006351//GO:0006269//GO:0006260	transcription, DNA-templated//DNA replication, synthesis of RNA primer//DNA replication	-	-	410	6	10603	-2.66203	3.68212	0.0018665	1.46542	2
93	B0510_963	-	-	-	-	6852	144	11252	-2.14403	7.59517	0.00186862	1.46542	2
94	B0510_2692	-	-	-	-	13880	295	9699	-2.12788	8.60593	0.00188102	1.46427	2
95	Novel00392	-	-	-	-	38987	837	4714	-2.1134	10.0918	0.00193109	1.45619	2
96	Novel00368	-	-	-	-	12426	267	2237	-2.1121	8.45037	0.00204515	1.43483	2
97	B0510_5181	-	-	-	-	10013	215	5916	-2.11309	8.14147	0.00206683	1.43096	2
98	Novel00736	-	-	-	-	1099	21	7542	-2.28031	5.02355	0.00214255	1.42028	2
99	B0510_4238	-	-	-	-	11686	253	6718	-2.10122	8.36451	0.00215871	1.41841	2
100	B0510_10068	-	-	-	-	9114	197	2006	-2.10351	8.00889	0.00217773	1.4153	2
101	Novel00022	-	-	-	-	1041	20	6776	-2.27242	4.95131	0.00218676	1.4142	2
102	Novel00886	-	-	-	-	3092	65	11228	-2.1434	6.47082	0.00219547	1.41326	2
103	B0510_10174	-	-	-	-	818	15	8091	-2.33924	4.61936	0.00219856	1.41326	2
104	Novel00292	-	-	-	-	76	0	7104	-8.38042	1.498	0.00222798	1.40887	2
105	B0510_8666	-	-	-	-	48159	1061	2585	-2.0761	10.4029	0.00227985	1.4004	2
106	B0510_6199	GO:0055085//GO:0006810	transmembrane transport//transport	-	-	3935	84	11342	-2.12136	6.8135	0.00231164	1.39631	2
107	B0510_4219	-	-	-	-	892	17	1142	-2.28381	4.74199	0.0023264	1.39424	2
108	B0510_1941	-	-	-	-	340	5	1660	-2.65412	3.44217	0.0024416	1.37802	2
109	B0510_5073	GO:0055085//GO:0006952//GO:0006694//GO:0016125	transmembrane transport//defense response//steroid biosynthetic process//sterol metabolic process	-	-	13602	301	5409	-2.06964	8.5877	0.00245028	1.37716	2
110	B0510_24	-	-	-	-	134754	3019	8389	-2.05191	11.89	0.00251623	1.36698	2
111	Novel00674	-	-	-	-	840	16	2768	-2.28453	4.66144	0.00253122	1.36507	2
112	B0510_8609	-	-	-	-	27334	613	1279	-2.05044	9.59295	0.00259295	1.35864	2
113	Novel00038	-	-	-	-	54084	1216	1745	-2.04678	10.5756	0.00259821	1.35842	2
114	B0510_5698	-	-	-	-	10754	240	7889	-2.05741	8.25378	0.00263575	1.35352	2
115	B0510_4545	-	-	-	-	61726	1394	779	-2.04037	10.7671	0.00266936	1.34869	2
116	B0510_7334	-	-	K01535	H+-transporting ATPase	6964	155	1612	-2.06123	7.63311	0.00269554	1.34511	2
117	B0510_5100	-	-	-	-	333	5	9990	-2.62413	3.41776	0.00275319	1.33791	2
118	B0510_5946	GO:0008152	metabolic process	-	-	71	0	2260	-8.28255	1.41512	0.00281198	1.32979	2
119	B0510_425	GO:0055085	transmembrane transport	-	-	1401	29	10743	-2.16525	5.36995	0.00281365	1.32979	2
120	B0510_2896	-	-	-	-	4023	89	8494	-2.06987	6.85368	0.00286357	1.32418	2
121	B0510_5467	-	-	-	-	5594	125	9760	-2.0555	7.32282	0.00286614	1.32418	2
122	B0510_1211	-	-	-	-	7166	161	11190	-2.0477	7.67632	0.00286752	1.32418	2
123	Novel00419	-	-	-	-	725	14	6894	-2.26456	4.46745	0.00299603	1.30904	2
1	B0510_10260	GO:0005975	carbohydrate metabolic process	-	-		293	819	3.01118	6.27027	2.46971e-05	3.01832	3
2	B0510_966	-	-	-	-	527	393	170	3.00437	6.70956	2.47164e-05	3.01832	3
3	B0510_3377	GO:0030416	methylamine metabolic process	-	-	719	524	983	2.97137	7.13947	2.74803e-05	2.97838	3
4	B0510_7526	-	-	-	-	528	387	4965	2.97944	6.68978	2.79966e-05	2.97331	3
5	B0510_7266	GO:0008152	metabolic process	K00826	branched-chain amino acid aminotransferase	650	468	5653	2.95382	6.9747	3.07914e-05	2.93796	3
6	B0510_8878	GO:0055085//GO:0016032//GO:0006508	transmembrane transport//viral process//proteolysis	-	-	308	227	1574	2.98702	5.8884	3.10481e-05	2.93583	3
7	B0510_7179	-	-	-	-	264	194	8456	2.98262	5.6498	3.1714e-05	2.93069	3
8	B0510_1849	GO:0008152//GO:0009058	metabolic process//biosynthetic process	K01433	formyltetrahydrofolate deformylase	711	510	5976	2.94843	7.10233	3.17292e-05	2.93069	3
9	B0510_8755	GO:0005975	carbohydrate metabolic process	K01188	beta-glucosidase	1052	750	1816	2.93975	7.67037	3.17382e-05	2.93069	3
10	B0510_5213	GO:0009117//GO:0046373//GO:0005975	nucleotide metabolic process//L-arabinose metabolic process//carbohydrate metabolic process	K01209	alpha-N-arabinofuranosidase	626	446	7069	2.93861	6.90537	3.40702e-05	2.90281	3
11	B0510_5065	GO:0005975	carbohydrate metabolic process	-	-	383	276	4357	2.95476	6.18776	3.49474e-05	2.89322	3
12	B0510_8077	-	-	-	-	450	321	4195	2.9402	6.41607	3.5357e-05	2.88961	3
13	B0510_9501	GO:0042432//GO:0016114//GO:0009058	indole biosynthetic process//terpenoid biosynthetic process//biosynthetic process	K01053	gluconolactonase	123	93	7697	3.02248	4.49093	3.62172e-05	2.88061	3
14	B0510_10394	GO:0055114	oxidation-reduction process	-	-	889	623	7865	2.91492	7.4012	3.66544e-05	2.87683	3
15	Novel00086	-	-	-	-	112	86	4137	3.04451	4.36028	3.6841e-05	2.87606	3
16	B0510_5147	GO:0042967	acyl-carrier-protein biosynthetic process	-	-	114	87	2262	3.03571	4.38057	4.16843e-05	2.82384	3
17	B0510_5353	GO:0015711	organic anion transport	-	-	8001	5396	8511	2.85987	10.5462	4.43435e-05	2.80124	3
18	B0510_8469	-	-	-	-	112	84	11398	3.01058	4.32758	4.50076e-05	2.79619	3
19	B0510_4252	GO:0005975	carbohydrate metabolic process	-	-	1240	842	3807	2.86951	7.84843	4.54968e-05	2.79569	3
20	B0510_10113	-	-	-	-	70	55	6327	3.07612	3.60717	4.58106e-05	2.79409	3
21	B0510_9057	-	-	-	-	84	66	8569	3.07681	3.91671	4.6417e-05	2.78977	3
22	B0510_6973	-	-	-	-	105	79	3540	3.01497	4.22634	4.70778e-05	2.78501	3
23	B0510_2228	GO:0008152	metabolic process	-	-	706	476	2529	2.85908	7.01187	5.06864e-05	2.75431	3
24	B0510_10368	GO:0055114	oxidation-reduction process	-	-	327	226	897	2.89435	5.89437	5.1227e-05	2.75244	3
25	B0510_8135	GO:0008152	metabolic process	-	-	424	288	6168	2.86952	6.26312	5.23084e-05	2.74474	3
26	B0510_865	GO:0055085	transmembrane transport	-	-	347	238	11369	2.8834	5.97418	5.26467e-05	2.7433	3
27	B0510_7078	GO:0005975	carbohydrate metabolic process	K07407	alpha-galactosidase	611	408	1993	2.84512	6.7856	5.60085e-05	2.72233	3
28	B0510_6762	-	-	-	-	145	103	1782	2.93281	4.66966	5.61135e-05	2.72233	3
29	B0510_3073	GO:0006508	proteolysis	-	-	358	242	11075	2.86244	6.00231	5.70961e-05	2.71613	3
30	B0510_7552	-	-	-	-	3680	2397	3063	2.80964	9.378	5.87198e-05	2.70661	3
31	B0510_2349	GO:0006355//GO:0006084	regulation of transcription, DNA-templated//acetyl-CoA metabolic process	K01067	acetyl-CoA hydrolase	2344	1512	4725	2.79556	8.71106	6.46931e-05	2.66839	3
32	B0510_2584	-	-	K03426	NAD+ diphosphatase	442	293	2995	2.8344	6.29379	6.47072e-05	2.66839	3
33	Novel00942	-	-	-	-	547	360	3795	2.82413	6.60258	6.51749e-05	2.66657	3
34	B0510_5397	-	-	-	-	527	347	1422	2.82479	6.54774	6.58816e-05	2.6632	3
35	B0510_4393	GO:0055114	oxidation-reduction process	-	-	386	256	9455	2.835	6.09099	6.68494e-05	2.65817	3
36	B0510_939	-	-	-	-	91	67	5592	2.98332	3.95918	6.95804e-05	2.64207	3
37	B0510_8855	-	-	-	-	73	54	8083	2.98931	3.59329	7.17443e-05	2.63007	3
38	B0510_7475	GO:0006771//GO:0019497	riboflavin metabolic process//hexachlorocyclohexane metabolic process	-	-	378	245	1828	2.80184	6.02961	7.73927e-05	2.59845	3
39	B0510_637	-	-	-	-	71	53	9841	3.0023	3.55854	8.20873e-05	2.57544	3
40	B0510_6208	-	-	K18097	glycerol 2-dehydrogenase (NADP+)	465	298	7894	2.78567	6.32603	8.25866e-05	2.57409	3
41	B0510_1106	GO:0008033//GO:0019354//GO:0042128//GO:0006779//GO:0006807//GO:0055114	tRNA processing//siroheme biosynthetic process//nitrate assimilation//porphyrin-containing compound biosynthetic process//nitrogen compound metabolic process//oxidation-reduction process	-	-	225	149	9061	2.83232	5.26589	8.28999e-05	2.57372	3
42	B0510_10206	-	-	-	-	790	498	1566	2.76213	7.09164	8.51926e-05	2.56314	3
43	B0510_8087	-	-	-	-	116	79	10107	2.87154	4.25214	8.84813e-05	2.54796	3
44	B0510_6347	GO:0055085	transmembrane transport	-	-	316	202	10731	2.78173	5.74045	8.95999e-05	2.54494	3
45	B0510_10218	GO:0005982//GO:0005975//GO:0005985	starch metabolic process//carbohydrate metabolic process//sucrose metabolic process	-	-	1263	785	7663	2.74188	7.76266	8.98158e-05	2.54494	3
46	B0510_7546	GO:0006810//GO:0055085//GO:0006144//GO:0000160//GO:0000103//GO:0016310	transport//transmembrane transport//purine nucleobase metabolic process//phosphorelay signal transduction system//sulfate assimilation//phosphorylation	-	-	295	190	8830	2.79252	5.64554	8.98781e-05	2.54494	3
47	B0510_4283	GO:0005975	carbohydrate metabolic process	K05349	beta-glucosidase	1456	900	10971	2.73399	7.96355	9.30151e-05	2.53254	3
48	B0510_780	-	-	K18102	L-galactonate dehydratase	1576	971	6621	2.72929	8.07503	9.3958e-05	2.52941	3
49	B0510_2566	GO:0006355//GO:0005975	regulation of transcription, DNA-templated//carbohydrate metabolic process	K05349	beta-glucosidase	113	76	3867	2.85343	4.19225	9.81449e-05	2.51296	3
50	Novel00211	-	-	-	-	434	270	2980	2.74281	6.18446	0.000102293	2.49745	3
51	B0510_9590	-	-	-	-	198	127	7740	2.78609	5.02486	0.000102691	2.49699	3
52	B0510_3587	GO:0008152	metabolic process	K01687	dihydroxy-acid dehydratase	186	121	2658	2.80638	4.94564	0.000103617	2.49432	3
53	B0510_7814	GO:0008207//GO:0006694//GO:0008210//GO:0055114//GO:0008209//GO:0008152	C21-steroid hormone metabolic process//steroid biosynthetic process//estrogen metabolic process//oxidation-reduction process//androgen metabolic process//metabolic process	-	-	436	271	9651	2.74151	6.1902	0.000105418	2.48805	3
54	B0510_2882	GO:0009058//GO:0006309	biosynthetic process//apoptotic DNA fragmentation	-	-	236	149	4223	2.76352	5.27693	0.000112969	2.46044	3
55	B0510_10221	GO:0006479//GO:0046500//GO:0006306//GO:0008152//GO:0006464	protein methylation//S-adenosylmethionine metabolic process//DNA methylation//metabolic process//cellular protein modification process	-	-	496	303	8610	2.7166	6.36102	0.000115244	2.45299	3
56	B0510_8813	-	-	-	-	123	81	4717	2.82322	4.30196	0.000127741	2.41069	3
57	B0510_7379	-	-	-	-	64	46	6747	2.94727	3.3258	0.000132238	2.39807	3
58	B0510_9871	-	-	-	-	135	86	10870	2.77555	4.40799	0.000138547	2.38021	3
59	B0510_835	GO:0006066//GO:0042967	alcohol metabolic process//acyl-carrier-protein biosynthetic process	-	-	158	99	7253	2.75199	4.63798	0.000141346	2.37271	3
60	B0510_4946	GO:0005975//GO:0016032	carbohydrate metabolic process//viral process	-	-	161	100	10346	2.73939	4.65629	0.000152344	2.34372	3
61	B0510_4053	GO:0055114	oxidation-reduction process	-	-	29	23	10989	3.08377	2.0409	0.000232936	2.18667	3
62	B0510_2372	GO:0055085	transmembrane transport	-	-	58	39	2977	2.85072	3.06086	0.00023997	2.17596	3
63	B0510_1434	-	-	-	-	22	19	837	3.20338	1.65075	0.000259049	2.14711	3
64	B0510_4327	-	-	-	-	107	65	1688	2.70648	3.96508	0.000263376	2.14317	3
65	B0510_9828	-	-	-	-	79	49	8016	2.73557	3.48453	0.000265115	2.14139	3
66	B0510_9862	GO:0055114	oxidation-reduction process	-	-	28	22	6331	3.06992	1.96365	0.000320045	2.0734	3
67	B0510_6796	-	-	-	-	63	39	7802	2.73187	3.0925	0.000336846	2.0574	3
68	B0510_6026	GO:0008152//GO:0006352//GO:0006355	metabolic process//DNA-templated transcription, initiation//regulation of transcription, DNA-templated	-	-	42	28	9729	2.83649	2.47576	0.000405476	1.99104	3
69	B0510_215	GO:0006810//GO:0055085	transport//transmembrane transport	-	-	38	26	1378	2.87322	2.33083	0.000423146	1.97583	3
70	B0510_741	-	-	-	-	34	24	3078	2.91729	2.17182	0.000488047	1.92715	3
71	B0510_6387	GO:0055114	oxidation-reduction process	-	-	41	27	8839	2.81863	2.41609	0.000520354	1.9116	3
72	B0510_2304	GO:0055085	transmembrane transport	-	-	21	17	11039	3.10951	1.48004	0.000572185	1.87592	3
73	B0510_2064	-	-	-	-	29	20	8954	2.88234	1.85416	0.000622782	1.84823	3
74	B0510_1856	GO:0055114//GO:0016117	oxidation-reduction process//carotenoid biosynthetic process	-	-	29	20	11507	2.88234	1.85416	0.000622782	1.84823	3
75	B0510_1308	GO:0055085//GO:0006810	transmembrane transport//transport	-	-	31	21	7382	2.85716	1.9509	0.000792096	1.76058	3
76	B0510_9385	-	-	-	-	21	16	2526	3.02216	1.40303	0.00087065	1.72724	3
77	B0510_4413	GO:0055085	transmembrane transport	-	-	23	16	7061	2.89227	1.45231	0.00087065	1.72724	3
78	B0510_10185	-	-	-	-	26	17	7921	2.80438	1.59347	0.00100214	1.67376	3
79	B0510_161	-	-	K01728	pectate lyase	16	12	2045	2.99523	0.913505	0.00117558	1.62114	3
80	B0510_3991	-	-	-	-	12	10	6911	3.14098	0.552973	0.00177411	1.48432	3
81	B0510_8685	GO:0006412//GO:0042254	translation//ribosome biogenesis	-	-	20	14	2466	2.8994	1.21597	0.00212562	1.42232	3
82	B0510_415	GO:0042967	acyl-carrier-protein biosynthetic process	-	-	13	11	4791	3.1648	0.700472	0.00254733	1.3635	3
1	B0510_9339	-	-	-	-	1232	728	5907	2.66897	7.66252	0.00013069	2.40198	4
2	B0510_9844	-	-	-	-	1117	656	10913	2.66008	7.51123	0.000138438	2.38021	4
3	B0510_1010	GO:0055085	transmembrane transport	-	-	494	293	11370	2.67402	6.31731	0.000147653	2.35494	4
4	B0510_4834	GO:0019058//GO:0015031	viral life cycle//protein transport	-	-	536	313	2418	2.6516	6.41935	0.000158133	2.32964	4
5	B0510_1810	GO:0055114	oxidation-reduction process	-	-	375	218	1556	2.64489	5.87755	0.000175428	2.29192	4
6	B0510_9334	GO:0008152	metabolic process	-	-	604	346	8676	2.62396	6.57286	0.00018143	2.28059	4
7	B0510_5179	GO:0006355	regulation of transcription, DNA-templated	-	-	168	101	9647	2.69243	4.68083	0.000183924	2.27694	4
8	B0510_4616	-	-	-	-	1052	595	11038	2.60576	7.37603	0.000187905	2.26878	4
9	B0510_2361	-	-	-	-	17743	9812	11514	2.57354	11.4483	0.000200518	2.24169	4
10	B0510_8524	GO:0007165//GO:0006898	signal transduction//receptor-mediated endocytosis	-	-	1218	679	8395	2.58493	7.57283	0.000203562	2.23628	4
11	B0510_1084	GO:0005975	carbohydrate metabolic process	-	-	1086	604	11176	2.58153	7.40173	0.000210127	2.22362	4
12	Novel00914	-	-	-	-	3890	2133	1495	2.56123	9.24286	0.000216638	2.21338	4
13	B0510_3265	GO:0051252	regulation of RNA metabolic process	-	-	309	176	5167	2.61527	5.55749	0.000217357	2.21338	4
14	B0510_8300	GO:0055085	transmembrane transport	-	-	280	160	8977	2.61985	5.41087	0.000217369	2.21338	4
15	B0510_9368	GO:0055114//GO:0009405	oxidation-reduction process//pathogenesis	-	-	337	190	11048	2.60062	5.67656	0.000236122	2.18188	4
16	B0510_8415	-	-	-	-	2496	1352	7274	2.54356	8.58365	0.000243039	2.17154	4
17	B0510_973	GO:0006260	DNA replication	-	-	2806	1516	856	2.53985	8.75057	0.000245529	2.1682	4
18	B0510_7515	GO:0055085	transmembrane transport	-	-	398	220	10069	2.57224	5.90338	0.00025306	2.15618	4
19	B0510_2725	-	-	-	-	261	147	4280	2.5989	5.28428	0.000263039	2.14317	4
20	B0510_4316	GO:0006355	regulation of transcription, DNA-templated	-	-	1026	553	5823	2.53625	7.27919	0.00026777	2.13814	4
21	B0510_7081	-	-	-	-	2240	1193	6952	2.51916	8.40539	0.000276256	2.12699	4
22	B0510_2237	GO:0005982//GO:0006012//GO:0006096//GO:0042998//GO:0051156//GO:0006094//GO:0019872//GO:0007186//GO:0005985	starch metabolic process//galactose metabolic process//glycolytic process//positive regulation of Golgi to plasma membrane protein transport//glucose 6-phosphate metabolic process//gluconeogenesis//streptomycin biosynthetic process//G-protein coupled receptor signaling pathway//sucrose metabolic process	-	-	138	80	1146	2.63959	4.31832	0.000276772	2.12699	4
23	B0510_2143	GO:0008152	metabolic process	-	-	376	206	10707	2.55937	5.80622	0.00028628	2.11445	4
24	B0510_891	GO:0055114	oxidation-reduction process	-	-	603	322	3794	2.52264	6.48219	0.000307206	2.08804	4
25	B0510_9222	-	-	-	-	228	126	1029	2.57138	5.05077	0.000322607	2.07098	4
26	B0510_8047	GO:0008152	metabolic process	-	-	85	51	538	2.68795	3.56401	0.00032361	2.07067	4
27	B0510_3248	-	-	-	-	1759	917	11378	2.48828	8.02688	0.000325728	2.06888	4
28	B0510_3441	-	-	-	-	1890	983	5587	2.48492	8.12874	0.000329991	2.06426	4
29	B0510_5212	GO:0006811//GO:0007268//GO:0007165//GO:0055085	ion transport//synaptic transmission//signal transduction//transmembrane transport	-	-	669	352	9978	2.50135	6.61806	0.000336076	2.0574	4
30	B0510_3937	-	-	-	-	1160	604	11119	2.48645	7.41659	0.000342087	2.05172	4
31	B0510_7022	GO:0006544//GO:0055114//GO:0006520//GO:0006546//GO:0006563//GO:0006566	glycine metabolic process//oxidation-reduction process//cellular amino acid metabolic process//glycine catabolic process//L-serine metabolic process//threonine metabolic process	K00281	glycine dehydrogenase	799	418	535	2.49316	6.87381	0.000344783	2.04934	4
32	B0510_5862	GO:0006725//GO:0055114	cellular aromatic compound metabolic process//oxidation-reduction process	-	-	288	155	1345	2.53344	5.37762	0.000348782	2.04535	4
33	B0510_6797	-	-	-	-	530	278	9682	2.49677	6.26748	0.000361157	2.03326	4
34	Novel00889	-	-	-	-	797	411	8811	2.47241	6.85229	0.000378551	2.01385	4
35	B0510_495	GO:0055114//GO:0008033	oxidation-reduction process//tRNA processing	-	-	124	70	4179	2.60106	4.10994	0.000381269	2.01175	4
36	B0510_2108	GO:0006529//GO:0006522//GO:0006531	asparagine biosynthetic process//alanine metabolic process//aspartate metabolic process	K01953	asparagine synthase (glutamine-hydrolysing)	1746	888	4913	2.45261	7.98568	0.00038948	2.00402	4
37	B0510_3692	GO:0007049	cell cycle	-	-	258	137	11455	2.51394	5.19132	0.000405014	1.99104	4
38	B0510_4585	GO:0006810//GO:0055085	transport//transmembrane transport	-	-	579	296	8035	2.45976	6.36746	0.00042896	1.97252	4
39	B0510_5715	-	-	-	-	6521	3251	2296	2.42394	9.87423	0.000430618	1.97183	4
40	B0510_1950	GO:0006807//GO:0055114//GO:0009607//GO:0006537//GO:0006355	nitrogen compound metabolic process//oxidation-reduction process//response to biotic stimulus//glutamate biosynthetic process//regulation of transcription, DNA-templated	-	-	1419	713	5188	2.4351	7.66791	0.000434905	1.9685	4
41	B0510_3352	GO:0009058	biosynthetic process	-	-	813	411	2563	2.44374	6.85709	0.000437428	1.96697	4
42	B0510_6576	GO:0019752//GO:0006520//GO:0055114	carboxylic acid metabolic process//cellular amino acid metabolic process//oxidation-reduction process	K01580	glutamate decarboxylase	346	179	4422	2.4766	5.60788	0.000446557	1.95897	4
43	B0510_7055	GO:0006810//GO:0006367	transport//transcription initiation from RNA polymerase II promoter	-	-	205	109	5858	2.51557	4.83542	0.000452131	1.95456	4
44	B0510_1457	GO:0055114	oxidation-reduction process	-	-	273	141	162	2.47399	5.24335	0.00046302	1.94519	4
45	B0510_3155	-	-	-	-	2592	1282	9283	2.41242	8.52688	0.000467976	1.94154	4
46	B0510_521	GO:0055085	transmembrane transport	-	-	508	256	10301	2.43898	6.15425	0.000479217	1.9322	4
47	B0510_9656	GO:0055114	oxidation-reduction process	-	-	576	289	9092	2.43273	6.3365	0.000489715	1.92663	4
48	Novel00187	-	-	-	-	79	45	5523	2.61277	3.37087	0.000496309	1.92487	4
49	B0510_7829	GO:0042967	acyl-carrier-protein biosynthetic process	-	-	594	296	2247	2.42287	6.3739	0.000501819	1.92267	4
50	B0510_7652	GO:0055085	transmembrane transport	-	-	575	286	7844	2.42018	6.32316	0.000507694	1.91856	4
51	B0510_8243	GO:0009439//GO:0006352//GO:0006355	cyanate metabolic process//DNA-templated transcription, initiation//regulation of transcription, DNA-templated	K01725	cyanate lyase	2646	1293	3986	2.395	8.54214	0.000512262	1.91561	4
52	B0510_743	GO:0055085	transmembrane transport	-	-	1140	561	3232	2.405	7.32166	0.000515459	1.91384	4
53	B0510_10275	GO:0008152	metabolic process	K00826	branched-chain amino acid aminotransferase	623	309	2970	2.41614	6.43908	0.0005169	1.91356	4
54	B0510_6264	GO:0006351	transcription, DNA-templated	-	-	416	208	2767	2.42755	5.8443	0.00053278	1.90229	4
55	B0510_220	GO:0008152//GO:0006886//GO:0006505//GO:0009058	metabolic process//intracellular protein transport//GPI anchor metabolic process//biosynthetic process	-	-	50	30	3850	2.68566	2.6458	0.000544888	1.89438	4
56	B0510_2614	-	-	-	-	1050	511	10979	2.38894	7.18728	0.000555497	1.88693	4
57	B0510_6530	GO:0055114//GO:0016117	oxidation-reduction process//carotenoid biosynthetic process	-	-	1085	528	5609	2.38886	7.23539	0.000557496	1.8863	4
58	B0510_9338	GO:0006979//GO:0006804//GO:0055114	response to oxidative stress//obsolete peroxidase reaction//oxidation-reduction process	-	-	2634	1258	2398	2.36197	8.50773	0.000601189	1.85811	4
59	B0510_2526	GO:0051028//GO:0055114//GO:0045892	mRNA transport//oxidation-reduction process//negative regulation of transcription, DNA-templated	-	-	239	119	8731	2.42102	4.99163	0.000650034	1.83053	4
60	B0510_6905	GO:0030682//GO:0055114	evasion or tolerance of host defense response//oxidation-reduction process	-	-	115	60	9464	2.48724	3.8843	0.000662539	1.82405	4
61	B0510_2737	GO:0006396//GO:0008152//GO:0009451	RNA processing//metabolic process//RNA modification	-	-	642	307	10130	2.36344	6.43885	0.000673923	1.81844	4
62	B0510_8681	GO:0008152//GO:0006508	metabolic process//proteolysis	-	-	130	67	4760	2.46983	4.06897	0.000713338	1.79642	4
63	B0510_9726	GO:0006574//GO:0046950//GO:0008299//GO:0006552//GO:0006550//GO:0006084	valine catabolic process//cellular ketone body metabolic process//isoprenoid biosynthetic process//leucine catabolic process//isoleucine catabolic process//acetyl-CoA metabolic process	K01641	hydroxymethylglutaryl-CoA synthase	1649	768	1715	2.32562	7.79501	0.00073537	1.78762	4
64	B0510_2197	GO:0042742//GO:0050832//GO:0009116	defense response to bacterium//defense response to fungus//nucleoside metabolic process	-	-	2567	1189	502	2.31775	8.43321	0.000742304	1.78442	4
65	B0510_5477	-	-	-	-	444	210	9017	2.34742	5.87381	0.000754029	1.77848	4
66	B0510_6608	GO:0055114//GO:0006779//GO:0019354	oxidation-reduction process//porphyrin-containing compound biosynthetic process//siroheme biosynthetic process	-	-	175	86	9520	2.40172	4.48595	0.00076893	1.77086	4
67	B0510_6233	-	-	-	-	679	317	206	2.32887	6.49281	0.000782492	1.76501	4
68	B0510_8696	-	-	-	-	709	329	5339	2.32012	6.54957	0.000809906	1.7531	4
69	B0510_10398	-	-	-	-	181	88	4692	2.3863	4.52593	0.000824827	1.74645	4
70	B0510_3951	GO:0007155//GO:0007165	cell adhesion//signal transduction	-	-	355	167	8687	2.33947	5.52872	0.000827279	1.74602	4
71	B0510_8830	GO:0006260//GO:0006508	DNA replication//proteolysis	-	-	376	177	11146	2.3405	5.61683	0.000839413	1.74055	4
72	B0510_3736	GO:0006351	transcription, DNA-templated	-	-	48	28	10867	2.64482	2.53721	0.000863403	1.72917	4
73	B0510_2193	-	-	-	-	139	69	7171	2.41585	4.12973	0.000940265	1.7006	4
74	B0510_2726	GO:0008152	metabolic process	-	-	117	58	1033	2.41352	3.84737	0.00102454	1.66582	4
75	B0510_2931	-	-	-	-	36	21	10122	2.6429	2.02911	0.00119786	1.61431	4
76	B0510_5760	GO:0042967	acyl-carrier-protein biosynthetic process	-	-	121	58	1276	2.36511	3.86009	0.00121716	1.60817	4
77	B0510_3256	GO:0005982//GO:0005985//GO:0005975	starch metabolic process//sucrose metabolic process//carbohydrate metabolic process	-	-	80	41	9223	2.46044	3.25549	0.00123824	1.60295	4
78	B0510_4720	-	-	-	-	139	66	8855	2.35174	4.0738	0.00124808	1.60047	4
79	B0510_5379	GO:0006614	SRP-dependent cotranslational protein targeting to membrane	-	-	178	81	3779	2.29083	4.41705	0.00130464	1.58675	4
80	B0510_4169	GO:0042967	acyl-carrier-protein biosynthetic process	-	-	44	25	6446	2.60636	2.3504	0.00132588	1.58209	4
81	B0510_3514	-	-	-	-	45	25	7898	2.57411	2.36186	0.00132588	1.58209	4
82	B0510_7586	-	-	-	-	54	29	6687	2.52624	2.63849	0.00141492	1.55929	4
83	B0510_5832	GO:0007304	chorion-containing eggshell formation	-	-	118	55	2902	2.32467	3.78404	0.00143533	1.55549	4
84	Novel00768	-	-	-	-	113	53	1936	2.33359	3.72073	0.00158173	1.52456	4
85	Novel00440	-	-	-	-	156	70	11062	2.2704	4.18941	0.00167348	1.50454	4
86	B0510_1927	GO:0008152	metabolic process	-	-	80	39	116	2.38833	3.19259	0.00170111	1.49816	4
87	B0510_3786	GO:0006772//GO:0009228	thiamine metabolic process//thiamine biosynthetic process	-	-	137	61	4801	2.25899	3.97073	0.00188295	1.46427	4
88	B0510_969	-	-	-	-	37	21	1448	2.60362	2.04401	0.00191669	1.458	4
89	B0510_2101	-	-	-	-	80	38	3997	2.35088	3.16041	0.00200088	1.44229	4
90	B0510_3283	GO:0006260	DNA replication	-	-	60	30	1839	2.42372	2.73234	0.0020087	1.44193	4
91	B0510_3418	GO:0006487	protein N-linked glycosylation	-	-	26	15	79	2.62405	1.44908	0.00226613	1.40219	4
92	B0510_7045	GO:0055114	oxidation-reduction process	-	-	81	37	8592	2.29455	3.13358	0.00235916	1.38991	4
93	B0510_188	GO:0055114	oxidation-reduction process	-	-	24	15	2687	2.73848	1.40103	0.00261227	1.35675	4
94	Novel00511	-	-	-	-	27	16	9547	2.66305	1.54413	0.00271018	1.34342	4
1	B0510_8234	-	-	-	-	5399	4875	1931	3.28085	10.3541	4.20659e-06	3.68777	5
2	B0510_2307	GO:0055114	oxidation-reduction process	-	-	356	325	8919	3.29592	6.39291	4.96979e-06	3.62301	5
3	B0510_5153	GO:0006090//GO:0006099//GO:0006097	pyruvate metabolic process//tricarboxylic acid cycle//glyoxylate cycle	K01638	malate synthase	3289	2874	899	3.23351	9.59371	5.55854e-06	3.57981	5
4	B0510_5507	GO:0009058	biosynthetic process	-	-	153	144	6399	3.33879	5.14298	6.24821e-06	3.53667	5
5	B0510_549	GO:0018874//GO:0006574//GO:0006568//GO:0006550//GO:0055114//GO:0006633//GO:0006552//GO:0006631//GO:0006554	benzoate metabolic process//valine catabolic process//tryptophan metabolic process//isoleucine catabolic process//oxidation-reduction process//fatty acid biosynthetic process//leucine catabolic process//fatty acid metabolic process//lysine catabolic process	-	-	4558	3886	10412	3.19801	10.0341	6.77965e-06	3.50852	5
6	B0510_6283	GO:0055114	oxidation-reduction process	-	-	143	132	658	3.31064	5.00943	7.72511e-06	3.45543	5
7	B0510_6099	GO:0055114	oxidation-reduction process	-	-	191	169	4318	3.2501	5.40313	8.25546e-06	3.43016	5
8	B0510_10095	GO:0055085	transmembrane transport	-	-	234	202	9591	3.21478	5.68198	9.16072e-06	3.38852	5
9	B0510_3266	-	-	K01466	allantoinase	571	474	8890	3.15907	6.96955	1.00726e-05	3.35001	5
10	Novel00648	-	-	-	-	93	85	57	3.29524	4.30224	1.01323e-05	3.35001	5
11	B0510_6188	GO:0015684//GO:0006810	ferrous iron transport//transport	-	-	1052	855	10969	3.12878	7.8406	1.10978e-05	3.31395	5
12	B0510_551	-	-	K18106	D-galacturonate reductase	610	499	2159	3.13794	7.04791	1.12757e-05	3.30877	5
13	B0510_4920	GO:0005975	carbohydrate metabolic process	-	-	193	165	7621	3.20053	5.37211	1.1449e-05	3.30387	5
14	B0510_134	GO:0000154//GO:0006400//GO:0046500//GO:0008152//GO:0006464//GO:0006479//GO:0008033//GO:0006631//GO:0006364//GO:0006396//GO:0009451	rRNA modification//tRNA modification//S-adenosylmethionine metabolic process//metabolic process//cellular protein modification process//protein methylation//tRNA processing//fatty acid metabolic process//rRNA processing//RNA processing//RNA modification	-	-	340	282	10013	3.15749	6.19502	1.18624e-05	3.29528	5
15	B0510_5096	GO:0006400//GO:0046500//GO:0008152//GO:0006464//GO:0032259//GO:0006479//GO:0008033//GO:0009451	tRNA modification//S-adenosylmethionine metabolic process//metabolic process//cellular protein modification process//methylation//protein methylation//tRNA processing//RNA modification	-	-	528	430	2734	3.13144	6.82824	1.19918e-05	3.29225	5
16	Novel00834	-	-	-	-	1386	1109	6933	3.10631	8.22303	1.20601e-05	3.29146	5
17	B0510_9310	GO:0008152	metabolic process	-	-	3123	2441	8893	3.07264	9.37354	1.38659e-05	3.2343	5
18	B0510_9358	-	-	-	-	720	570	11154	3.09075	7.24951	1.40418e-05	3.23205	5
19	B0510_8895	GO:0055085//GO:0006810	transmembrane transport//transport	-	-	885	690	8388	3.06878	7.53296	1.58093e-05	3.18548	5
20	Novel00249	-	-	-	-	89	77	2939	3.21594	4.15073	1.74604e-05	3.14722	5
21	B0510_230	GO:0005985//GO:0005982//GO:0042545	sucrose metabolic process//starch metabolic process//cell wall modification	-	-	470	364	7779	3.05885	6.58889	1.80855e-05	3.13363	5
22	B0510_5910	-	-	-	-	456	354	6092	3.06227	6.54694	1.81492e-05	3.13363	5
23	B0510_5452	GO:0055085//GO:0006810	transmembrane transport//transport	-	-	1272	965	11080	3.02947	8.02853	1.8922e-05	3.11871	5
24	B0510_7434	-	-	-	-	131	108	11520	3.14742	4.71229	1.93148e-05	3.11138	5
25	B0510_3906	GO:0008152	metabolic process	-	-	286	223	6658	3.0682	5.85085	1.97542e-05	3.10319	5
26	B0510_4187	-	-	-	-	177	141	9302	3.09849	5.1408	2.10644e-05	3.07688	5
27	B0510_9384	GO:0006355	regulation of transcription, DNA-templated	-	-	67	58	5935	3.21569	3.67211	2.11638e-05	3.0764	5
28	B0510_2619	GO:0008152//GO:0006629	metabolic process//lipid metabolic process	-	-	359	273	365	3.0323	6.16134	2.21398e-05	3.05839	5
29	B0510_5286	GO:0006355//GO:0048309//GO:0006457//GO:0000921//GO:0051028	regulation of transcription, DNA-templated//endoplasmic reticulum inheritance//protein folding//septin ring assembly//mRNA transport	-	-	66	57	5605	3.21223	3.64281	2.51764e-05	3.01184	5
30	Novel00708	-	-	-	-	161	125	3093	3.06126	4.95694	2.66199e-05	2.98915	5
31	B0510_5704	GO:0006633//GO:0006090//GO:0006614	fatty acid biosynthetic process//pyruvate metabolic process//SRP-dependent cotranslational protein targeting to membrane	-	-	117	94	3553	3.10992	4.49437	2.74521e-05	2.97838	5
32	B0510_3489	GO:0055085	transmembrane transport	-	-	46	42	826	3.29052	3.09031	2.7822e-05	2.97452	5
33	B0510_9035	GO:0055114	oxidation-reduction process	-	-	43	36	11050	3.16505	2.83983	5.80162e-05	2.71051	5
1	B0510_6952	GO:0006508//GO:0034453	proteolysis//microtubule anchoring	-	-	343	738	7948	4.53268	7.52393	2.55529e-09	6.51586	6
2	B0510_6242	-	-	K05275	pyridoxine 4-dehydrogenase	564	1178	10662	4.4902	8.21166	3.1184e-09	6.43407	6
3	B0510_1525	-	-	-	-	364	742	2269	4.45481	7.53542	4.34876e-09	6.30342	6
4	B0510_10231	-	-	-	-	139	294	8335	4.50665	6.15185	4.57887e-09	6.28553	6
5	B0510_10244	-	-	-	-	249	511	9065	4.4641	6.98345	4.73007e-09	6.27587	6
6	B0510_3649	-	-	-	-	141	298	9643	4.50557	6.17242	4.94328e-09	6.26114	6
7	Novel00656	-	-	-	-	253	514	11355	4.44958	6.99284	5.02281e-09	6.25857	6
8	Novel00866	-	-	-	-	507	1000	2391	4.40751	7.97578	5.21077e-09	6.24729	6
9	B0510_3760	GO:0055114//GO:0008152	oxidation-reduction process//metabolic process	K00122	formate dehydrogenase	8547	16350	4800	4.36396	12.0295	5.71488e-09	6.21535	6
10	B0510_10316	-	-	-	-	56	126	1973	4.59248	4.82322	7.29281e-09	6.11781	6
11	B0510_9556	GO:0055085	transmembrane transport	-	-	237	441	4038	4.32276	6.77119	1.13548e-08	5.93776	6
12	B0510_1997	GO:0006568//GO:0018874//GO:0006574//GO:0055114//GO:0006550//GO:0006552//GO:0006098//GO:0006633//GO:0019521//GO:0006554//GO:0006631	tryptophan metabolic process//benzoate metabolic process//valine catabolic process//oxidation-reduction process//isoleucine catabolic process//leucine catabolic process//pentose-phosphate shunt//fatty acid biosynthetic process//D-gluconate metabolic process//lysine catabolic process//fatty acid metabolic process	-	-	1245	2222	7137	4.26365	9.14662	1.16402e-08	5.93098	6
13	B0510_4051	GO:0055114//GO:0042128	oxidation-reduction process//nitrate assimilation	K00387	sulfite oxidase	1393	2480	106	4.26011	9.30629	1.17702e-08	5.93013	6
14	B0510_10108	-	-	-	-	66	137	5369	4.47706	4.96504	1.19647e-08	5.92694	6
15	B0510_3000	GO:0055114//GO:0006813	oxidation-reduction process//potassium ion transport	-	-	317	580	7637	4.29877	7.17954	1.2589e-08	5.90874	6
16	B0510_5172	GO:0007165//GO:0019684//GO:0006118//GO:0007067	signal transduction//photosynthesis, light reaction//obsolete electron transport//mitotic nuclear division	-	-	310	558	366	4.27518	7.12353	1.35838e-08	5.87957	6
17	B0510_6095	GO:0055085	transmembrane transport	-	-	151	283	10811	4.33237	6.10309	1.40629e-08	5.87182	6
18	B0510_177	-	-	-	-	46	100	5720	4.54164	4.44659	1.40734e-08	5.87182	6
19	B0510_9752	GO:0055114	oxidation-reduction process	-	-	54	111	9563	4.4619	4.62441	1.47331e-08	5.85941	6
20	B0510_4928	GO:0009085//GO:0055114//GO:0008209//GO:0009089//GO:0008210//GO:0008207//GO:0006694	lysine biosynthetic process//oxidation-reduction process//androgen metabolic process//lysine biosynthetic process via diaminopimelate//estrogen metabolic process//C21-steroid hormone metabolic process//steroid biosynthetic process	-	-	37	82	2092	4.56777	4.10953	1.50753e-08	5.85313	6
21	B0510_9997	-	-	-	-	261	460	1454	4.24458	6.83832	1.73424e-08	5.79596	6
22	B0510_2968	GO:0017009	protein-phycocyanobilin linkage	-	-	112	207	8607	4.31153	5.62482	1.94867e-08	5.74896	6
23	B0510_9652	GO:0007010	cytoskeleton organization	-	-	43	89	3759	4.47035	4.25589	2.37746e-08	5.66619	6
24	B0510_6117	GO:0006629//GO:0055114	lipid metabolic process//oxidation-reduction process	-	-	316	528	3677	4.16782	7.04757	2.7045e-08	5.61733	6
25	B0510_6883	-	-	-	-	119	208	9677	4.23119	5.63722	3.00018e-08	5.57928	6
26	B0510_2072	GO:0005985//GO:0055114//GO:0005975//GO:0005982	sucrose metabolic process//oxidation-reduction process//carbohydrate metabolic process//starch metabolic process	K01184	polygalacturonase	138	239	5766	4.21827	5.8519	3.04089e-08	5.57689	6
27	B0510_5979	GO:0006629//GO:0019068	lipid metabolic process//virion assembly	-	-	159	269	5547	4.18481	6.0346	3.19913e-08	5.55829	6
28	Novel00867	-	-	-	-	51	102	9685	4.42204	4.48755	3.25012e-08	5.55483	6
29	B0510_2112	GO:0007165//GO:0006552//GO:0008283//GO:0040007//GO:0046950//GO:0006955//GO:0006084//GO:0006954//GO:0006550//GO:0008299//GO:0006574	signal transduction//leucine catabolic process//cell proliferation//growth//cellular ketone body metabolic process//immune response//acetyl-CoA metabolic process//inflammatory response//isoleucine catabolic process//isoprenoid biosynthetic process//valine catabolic process	K01641	hydroxymethylglutaryl-CoA synthase	25	59	5762	4.65436	3.52276	3.58354e-08	5.52247	6
30	B0510_1461	-	-	-	-	34	66	9185	4.37591	3.74697	5.83023e-08	5.32737	6
31	B0510_9654	GO:0006355	regulation of transcription, DNA-templated	-	-	68	119	901	4.23096	4.75411	6.35476e-08	5.29399	6
32	B0510_6609	-	-	-	-	41	75	2374	4.29184	3.97756	6.41878e-08	5.29399	6
33	B0510_2765	GO:0009312//GO:0046500//GO:0008152//GO:0006464//GO:0006479//GO:0032259//GO:0009877	oligosaccharide biosynthetic process//S-adenosylmethionine metabolic process//metabolic process//cellular protein modification process//protein methylation//methylation//nodulation	-	-	38	70	5503	4.30133	3.85694	1.23319e-07	5.0358	6
34	B0510_2624	-	-	-	-	21	42	7534	4.41329	2.91239	1.32614e-07	5.01302	6
35	B0510_5463	-	-	-	-	37	63	6295	4.18761	3.68259	1.67143e-07	4.92164	6
36	B0510_1436	-	-	-	-	36	61	10942	4.18037	3.6261	2.28262e-07	4.8052	6
37	Novel00199	-	-	-	-	14	28	10186	4.4059	2.11533	4.74742e-07	4.52361	6
38	B0510_3858	GO:0006508	proteolysis	-	-	17	32	2795	4.3224	2.3946	5.08031e-07	4.49666	6
39	Novel00063	-	-	-	-	17	31	11213	4.27663	2.33874	6.62507e-07	4.40078	6
40	B0510_9300	-	-	-	-	19	34	4803	4.25136	2.52448	9.09469e-07	4.27719	6
41	B0510_3813	GO:0055114	oxidation-reduction process	-	-	18	33	330	4.28537	2.46084	1.16527e-06	4.18975	6
42	B0510_8176	GO:0008209//GO:0055114//GO:0009085//GO:0008210//GO:0009089//GO:0008207//GO:0006694	androgen metabolic process//oxidation-reduction process//lysine biosynthetic process//estrogen metabolic process//lysine biosynthetic process via diaminopimelate//C21-steroid hormone metabolic process//steroid biosynthetic process	-	-	20	33	3493	4.13518	2.48404	1.16527e-06	4.18975	6
43	B0510_9793	GO:0006725//GO:0055114	cellular aromatic compound metabolic process//oxidation-reduction process	-	-	13	22	9423	4.16341	1.67649	4.47145e-06	3.66509	6
44	B0510_9805	GO:0006355	regulation of transcription, DNA-templated	-	-	8	18	963	4.55915	1.19978	6.00382e-06	3.5503	6
45	B0510_4582	-	-	-	-	9	18	843	4.39368	1.23232	6.00382e-06	3.5503	6
46	B0510_85	GO:0055114	oxidation-reduction process	-	-	6	13	1942	4.49204	0.595146	1.16786e-05	3.29696	6
47	B0510_1602	GO:0006265//GO:0042967	DNA topological change//acyl-carrier-protein biosynthetic process	-	-	6	12	2770	4.37676	0.47797	2.24824e-05	3.05483	6
48	B0510_4583	-	-	-	-	6	11	7251	4.25146	0.357278	4.53239e-05	2.79595	6
1	B0510_557	GO:0005975//GO:0006687//GO:0006012//GO:0006027//GO:0046486	carbohydrate metabolic process//glycosphingolipid metabolic process//galactose metabolic process//glycosaminoglycan catabolic process//glycerolipid metabolic process	K19355	mannan endo-1,4-beta-mannosidase	38	635	2956	7.48227	7.24482	7.29494e-17	13.3211	7
2	B0510_6782	GO:0005975	carbohydrate metabolic process	-	-	17	333	273	7.70092	6.27625	7.3942e-17	13.3211	7
3	B0510_3615	GO:0005975	carbohydrate metabolic process	-	-	97	1270	10847	7.13552	8.26679	1.77125e-16	12.9665	7
4	B0510_6701	-	-	-	-	25	422	3398	7.49237	6.63525	1.89018e-16	12.9618	7
5	B0510_1885	-	-	-	-	55	760	9951	7.21074	7.51234	2.09789e-16	12.9388	7
6	B0510_5388	GO:0005982//GO:0005975//GO:0005985	starch metabolic process//carbohydrate metabolic process//sucrose metabolic process	K01184	polygalacturonase	1086	12184	3395	6.91578	11.548	2.67698e-16	12.8541	7
7	B0510_7715	-	-	-	-	63	807	7852	7.10215	7.60162	2.95329e-16	12.8316	7
8	B0510_344	GO:0005982//GO:0042545//GO:0005985	starch metabolic process//cell wall modification//sucrose metabolic process	K01051	pectinesterase	93	1116	9142	7.00964	8.07857	3.44083e-16	12.7846	7
9	Novel00427	-	-	-	-	197	2178	5048	6.89327	9.05501	4.82957e-16	12.6558	7
10	B0510_8056	GO:0005982//GO:0005975//GO:0005985	starch metabolic process//carbohydrate metabolic process//sucrose metabolic process	-	-	41	555	7975	7.17901	7.04692	5.21371e-16	12.6403	7
11	B0510_5312	GO:0005975	carbohydrate metabolic process	-	-	47	536	6618	6.93274	6.99709	1.33943e-15	12.2476	7
12	B0510_4546	-	-	-	-	52	587	9952	6.91869	7.13238	1.61987e-15	12.1814	7
13	B0510_7077	GO:0005975	carbohydrate metabolic process	-	-	177	1604	1003	6.6062	8.61236	3.68663e-15	11.84	7
14	B0510_10397	-	-	-	-	91	859	4470	6.66332	7.69751	4.52602e-15	11.7662	7
15	Novel00915	-	-	-	-	8	149	10774	7.60689	5.02139	8.81495e-15	11.5055	7
16	B0510_3926	GO:0055114	oxidation-reduction process	-	-	106	905	8307	6.51897	7.7758	8.81913e-15	11.5055	7
17	Novel00299	-	-	-	-	78	690	2573	6.56906	7.37544	1.01405e-14	11.4617	7
18	B0510_4547	-	-	-	-	104	890	3212	6.52228	7.7512	1.03827e-14	11.4617	7
19	B0510_8072	GO:0006479//GO:0008033//GO:0006400//GO:0046500//GO:0006464//GO:0008152//GO:0032259//GO:0009451//GO:0009877//GO:0009312//GO:0055114	protein methylation//tRNA processing//tRNA modification//S-adenosylmethionine metabolic process//cellular protein modification process//metabolic process//methylation//RNA modification//nodulation//oligosaccharide biosynthetic process//oxidation-reduction process	-	-	5	115	2029	7.88748	4.59398	1.08235e-14	11.4566	7
20	B0510_6061	GO:0008152	metabolic process	-	-	43	405	9352	6.65613	6.58052	1.16208e-14	11.4383	7
21	B0510_326	GO:0005975	carbohydrate metabolic process	K01179	endoglucanase	198	1554	5185	6.39896	8.56852	1.33179e-14	11.3914	7
22	B0510_10396	GO:0055114//GO:0008152	oxidation-reduction process//metabolic process	-	-	148	1151	174	6.38521	8.13008	1.79377e-14	11.274	7
23	B0510_8048	-	-	-	-	24	235	3622	6.70619	5.74997	2.33455e-14	11.1711	7
24	B0510_9152	GO:0055114	oxidation-reduction process	-	-	10	132	8071	7.11826	4.82853	2.88192e-14	11.0909	7
25	B0510_7167	GO:0008210//GO:0055114//GO:0008152//GO:0008209//GO:0006694//GO:0008207	estrogen metabolic process//oxidation-reduction process//metabolic process//androgen metabolic process//steroid biosynthetic process//C21-steroid hormone metabolic process	-	-	7	92	5719	7.09834	4.2224	1.01151e-13	10.5566	7
26	B0510_6588	GO:0055085//GO:0007059//GO:0030261	transmembrane transport//chromosome segregation//chromosome condensation	-	-	97	656	461	6.18248	7.30568	1.16254e-13	10.5069	7
27	B0510_6349	GO:0009089//GO:0055114//GO:0009085	lysine biosynthetic process via diaminopimelate//oxidation-reduction process//lysine biosynthetic process	-	-	21	182	5111	6.52821	5.35233	2.88438e-13	10.1227	7
28	B0510_1763	GO:0009396//GO:0008152//GO:0055114//GO:0046487	folic acid-containing compound biosynthetic process//metabolic process//oxidation-reduction process//glyoxylate metabolic process	-	-	23	165	4016	6.25686	5.20091	7.57073e-13	9.72383	7
29	Novel00719	-	-	-	-	11	109	8688	6.70753	4.51632	1.10851e-12	9.56799	7
30	Novel00071	-	-	-	-	12	108	1934	6.57116	4.503	1.20437e-12	9.54151	7
31	B0510_10167	GO:0019079//GO:0055114	viral genome replication//oxidation-reduction process	-	-	9	65	182	6.2449	3.62103	3.13604e-11	8.2035	7
32	B0510_10350	GO:0055114	oxidation-reduction process	-	-	13	70	35	5.83231	3.76818	8.54206e-11	7.82035	7
33	B0510_6775	-	-	-	-	10	58	6942	5.93214	3.42002	9.59619e-11	7.79033	7
34	B0510_3600	-	-	-	-	9	54	1874	5.97751	3.2837	1.91751e-10	7.5401	7
35	B0510_3308	-	-	-	-	9	54	4221	5.97751	3.2837	1.91751e-10	7.5401	7
36	B0510_511	GO:0043666//GO:0009966	regulation of phosphoprotein phosphatase activity//regulation of signal transduction	-	-	0	42	10304	10.9494	2.72694	2.78152e-10	7.40172	7
37	B0510_6756	-	-	K00799	glutathione S-transferase	3	31	2545	6.6924	2.13233	5.25811e-09	6.24729	7
38	B0510_178	-	-	-	-	3	28	3865	6.54567	1.91913	1.46906e-08	5.85941	7
39	B0510_10007	GO:0006355//GO:0055114	regulation of transcription, DNA-templated//oxidation-reduction process	-	-	5	26	8047	5.74334	1.80841	2.56226e-08	5.63725	7
40	Novel00214	-	-	-	-	1	13	844	6.8338	0.310408	2.24824e-05	3.05483	7
41	B0510_993	-	-	-	-	0	12	3185	9.14387	0.0976859	4.53239e-05	2.79595	7
42	B0510_967	-	-	-	-	2	9	1832	5.44528	-0.194785	0.000390825	2.00402	7
43	B0510_4183	-	-	-	-	2	9	7708	5.44528	-0.194785	0.000390825	2.00402	7
1	B0510_5957	GO:0005975	carbohydrate metabolic process	K01225	cellulose 1,4-beta-cellobiosidase	377	2051	5201	5.87102	8.98031	3.88983e-13	10.0031	8
2	B0510_7210	-	-	-	-	532	2179	9474	5.46175	9.07645	5.43591e-12	8.90126	8
3	B0510_9305	GO:0031221//GO:0005975//GO:0046373//GO:0009117	arabinan metabolic process//carbohydrate metabolic process//L-arabinose metabolic process//nucleotide metabolic process	-	-	539	2203	2012	5.45871	9.09244	5.48905e-12	8.90126	8
4	B0510_552	GO:0008152	metabolic process	K18103	L-threo-3-deoxy-hexylosonate aldolase	278	1154	9015	5.48052	8.14937	5.99636e-12	8.87182	8
5	Novel00882	-	-	-	-	62	288	10133	5.63871	6.08088	7.01128e-12	8.81269	8
6	B0510_9765	GO:0005976//GO:0006355//GO:0055114	polysaccharide metabolic process//regulation of transcription, DNA-templated//oxidation-reduction process	-	-	183	718	9743	5.39857	7.45429	1.26305e-11	8.56567	8
7	B0510_6799	GO:0019752//GO:0006097	carboxylic acid metabolic process//glyoxylate cycle	K01637	isocitrate lyase	841	3048	10167	5.28549	9.56796	1.61697e-11	8.47502	8
8	B0510_1270	-	-	-	-	220	829	8407	5.3406	7.66754	1.61722e-11	8.47502	8
9	B0510_3513	GO:0006118//GO:0055085	obsolete electron transport//transmembrane transport	-	-	25	125	11113	5.73722	4.76358	2.88816e-11	8.23129	8
10	B0510_5939	GO:0005982//GO:0000272//GO:0005975//GO:0005985	starch metabolic process//polysaccharide catabolic process//carbohydrate metabolic process//sucrose metabolic process	-	-	64	253	7783	5.40616	5.88837	3.72358e-11	8.13674	8
11	B0510_6414	GO:0030036//GO:0009058	actin cytoskeleton organization//biosynthetic process	-	-	117	411	3358	5.23808	6.62923	5.20317e-11	7.99912	8
12	B0510_5366	GO:0055114	oxidation-reduction process	-	-	55	211	3804	5.36209	5.60893	5.68134e-11	7.96849	8
13	B0510_10395	GO:0016117//GO:0055114	carotenoid biosynthetic process//oxidation-reduction process	-	-	44	166	5599	5.3365	5.23289	6.78968e-11	7.90223	8
14	Novel00601	-	-	-	-	13	63	8429	5.68035	3.58268	2.27996e-10	7.47082	8
15	B0510_6088	GO:0006813	potassium ion transport	-	-	16	65	872	5.43055	3.65048	6.87619e-10	7.04645	8
1	B0510_1376	GO:0055114	oxidation-reduction process	K00008	L-iditol 2-dehydrogenase	1654	759	9503	2.30424	7.78153	0.000810684	1.7531	9
2	B0510_9588	GO:0031532//GO:0090630//GO:0055085//GO:0009405//GO:0043087	actin cytoskeleton reorganization//activation of GTPase activity//transmembrane transport//pathogenesis//regulation of GTPase activity	-	-	1486	674	4366	2.2874	7.61094	0.000887957	1.72031	9
3	B0510_9721	-	-	-	-	1225	556	10750	2.28835	7.32891	0.000888373	1.72031	9
4	Novel00718	-	-	-	-	808	367	7216	2.28929	6.71715	0.000918843	1.70808	9
5	B0510_10116	GO:0055114	oxidation-reduction process	-	-	690	310	2989	2.27348	6.47004	0.00100843	1.67188	9
6	B0510_8241	GO:0008152	metabolic process	-	-	1290	572	2128	2.25471	7.37663	0.0010417	1.6622	9
7	Novel00567	-	-	-	-	1305	579	1988	2.25558	7.39429	0.00104407	1.6622	9
8	B0510_6672	-	-	-	-	776	347	7395	2.26673	6.63847	0.0010469	1.6622	9
9	B0510_8551	GO:0006099//GO:0006094//GO:0015976	tricarboxylic acid cycle//gluconeogenesis//carbon utilization	K01610	phosphoenolpyruvate carboxykinase (ATP)	10877	4776	2831	2.24076	10.4611	0.00104701	1.6622	9
10	B0510_4609	GO:0019722	calcium-mediated signaling	-	-	2193	963	5639	2.24077	8.14001	0.00109067	1.64773	9
11	B0510_595	-	-	-	-	5870	2554	6169	2.22755	9.55803	0.00112153	1.6371	9
12	B0510_1705	-	-	-	-	515	229	10457	2.25846	6.02132	0.00113843	1.63237	9
13	B0510_10386	GO:0016042//GO:0009395	lipid catabolic process//phospholipid catabolic process	-	-	518	228	1085	2.24377	6.0177	0.00123201	1.6037	9
14	B0510_4313	GO:0006771//GO:0019497	riboflavin metabolic process//hexachlorocyclohexane metabolic process	-	-	263	118	8179	2.27092	5.01077	0.00125906	1.59746	9
15	B0510_9818	GO:0055114	oxidation-reduction process	-	-	370	164	2027	2.25366	5.51879	0.00127111	1.5949	9
16	B0510_5059	-	-	-	-	269	120	9042	2.26265	5.03859	0.00130804	1.58641	9
17	B0510_4189	GO:0005975	carbohydrate metabolic process	-	-	513	222	6614	2.21929	5.98269	0.00134931	1.57604	9
18	B0510_8272	GO:0055114	oxidation-reduction process	-	-	282	125	4723	2.2535	5.10358	0.00135891	1.57374	9
19	B0510_6513	-	-	-	-	535	231	5884	2.21606	6.04288	0.00138424	1.56649	9
20	B0510_7680	GO:0030261//GO:0007059	chromosome condensation//chromosome segregation	-	-	789	338	11364	2.20486	6.6115	0.00140612	1.56046	9
21	B0510_9015	-	-	-	-	238	106	510	2.2602	4.84686	0.00143749	1.55549	9
22	B0510_7567	GO:0015940	pantothenate biosynthetic process	K00667	fatty acid synthase subunit alpha, fungi type	1315	555	8612	2.18349	7.34576	0.00146749	1.54805	9
23	B0510_9555	GO:0006571//GO:0009094//GO:0000162	tyrosine biosynthetic process//L-phenylalanine biosynthetic process//tryptophan biosynthetic process	-	-	772	327	9976	2.18855	6.56573	0.00148672	1.54392	9
24	Novel00172	-	-	-	-	329	142	8133	2.21521	5.30764	0.00151834	1.53782	9
25	B0510_8240	GO:0035556	intracellular signal transduction	-	-	1321	553	278	2.17172	7.34273	0.00155121	1.52927	9
26	B0510_2763	GO:0006810//GO:0006865//GO:0055085//GO:0003333	transport//amino acid transport//transmembrane transport//amino acid transmembrane transport	-	-	333	144	7579	2.21796	5.3284	0.00156116	1.528	9
27	B0510_10243	GO:0016117//GO:0055114	carotenoid biosynthetic process//oxidation-reduction process	-	-	417	177	10572	2.19128	5.6476	0.00162291	1.5156	9
28	Novel00017	-	-	-	-	336	143	8488	2.19498	5.32283	0.00173611	1.49005	9
29	B0510_1913	-	-	-	-	6308	2568	9900	2.13161	9.58352	0.00175736	1.48551	9
30	B0510_5549	GO:0006487	protein N-linked glycosylation	-	-	1512	614	3267	2.12788	7.50446	0.00187883	1.46427	9
31	B0510_8686	-	-	-	-	1543	624	5189	2.12191	7.52926	0.00191562	1.458	9
32	B0510_2469	GO:0003333//GO:0055085//GO:0006865//GO:0006810	amino acid transmembrane transport//transmembrane transport//amino acid transport//transport	-	-	453	187	4926	2.15115	5.73918	0.00192264	1.45737	9
33	B0510_3092	GO:0055114	oxidation-reduction process	-	-	2615	1049	6856	2.1103	8.28894	0.00198307	1.44537	9
34	B0510_9108	GO:0015689//GO:0055085//GO:0006810//GO:0007304	molybdate ion transport//transmembrane transport//transport//chorion-containing eggshell formation	-	-	519	212	10486	2.13603	5.93101	0.00200377	1.44229	9
35	B0510_370	GO:0008152	metabolic process	-	-	148	64	9403	2.21699	4.05967	0.00207294	1.43039	9
36	B0510_7030	GO:0006694//GO:0006479//GO:0006464//GO:0008152//GO:0001510//GO:0046500//GO:0009452	steroid biosynthetic process//protein methylation//cellular protein modification process//metabolic process//RNA methylation//S-adenosylmethionine metabolic process//7-methylguanosine RNA capping	K00559	sterol 24-C-methyltransferase	1599	640	3042	2.10701	7.56922	0.00207679	1.43029	9
37	B0510_7395	-	-	K01178	glucoamylase	1367	546	5784	2.10397	7.33736	0.00211649	1.42326	9
38	B0510_2085	GO:0031124//GO:0009058	mRNA 3'-end processing//biosynthetic process	K00818	acetylornithine aminotransferase	528	214	8062	2.12478	5.9475	0.00211756	1.42326	9
39	B0510_6502	GO:0009451//GO:0006370//GO:0006396//GO:0055114//GO:0006779//GO:0006144//GO:0019354	RNA modification//7-methylguanosine mRNA capping//RNA processing//oxidation-reduction process//porphyrin-containing compound biosynthetic process//purine nucleobase metabolic process//siroheme biosynthetic process	-	-	2375	943	8199	2.09549	8.13682	0.00212922	1.42228	9
40	B0510_9764	-	-	K02258	cytochrome c oxidase assembly protein subunit 11	377	154	7415	2.13588	5.44889	0.00215421	1.41862	9
41	B0510_10103	-	-	K01684	galactonate dehydratase	260	107	3977	2.14631	4.88833	0.00220394	1.41289	9
42	B0510_3127	-	-	-	-	147	63	7564	2.20404	4.03787	0.00228276	1.4004	9
43	Novel00479	-	-	-	-	686	273	2243	2.09851	6.31643	0.00229834	1.39813	9
44	B0510_10332	-	-	-	-	1153	455	7568	2.08652	7.07342	0.00233613	1.39311	9
45	B0510_2577	-	-	-	-	201	83	3819	2.15091	4.49078	0.00236085	1.38991	9
46	B0510_9064	-	-	K01535	H+-transporting ATPase	51808	20107	1930	2.06271	12.5698	0.00238521	1.38663	9
47	B0510_5324	GO:0055114	oxidation-reduction process	-	-	152	65	1635	2.20093	4.08897	0.00238619	1.38663	9
48	B0510_242	GO:0055085	transmembrane transport	-	-	145	61	1991	2.17725	3.99338	0.00242156	1.38092	9
49	B0510_10360	GO:0006576//GO:0006810//GO:0055085	cellular biogenic amine metabolic process//transport//transmembrane transport	-	-	241	99	9090	2.1436	4.7684	0.00248049	1.37251	9
50	B0510_1492	GO:0042967	acyl-carrier-protein biosynthetic process	-	-	111	48	875	2.21641	3.59176	0.00254827	1.3635	9
51	B0510_4125	-	-	-	-	137	58	3088	2.18626	3.90939	0.00256387	1.36152	9
52	B0510_9642	GO:0008152	metabolic process	-	-	1026	399	1491	2.06538	6.88462	0.00257481	1.36049	9
53	B0510_1953	GO:0006355//GO:0006351//GO:0055085//GO:0006810	regulation of transcription, DNA-templated//transcription, DNA-templated//transmembrane transport//transport	-	-	189	78	8398	2.15	4.39303	0.00257791	1.36049	9
54	B0510_10105	GO:0008152	metabolic process	-	-	476	186	4507	2.072	5.74862	0.00272726	1.34135	9
55	B0510_5151	GO:0006825//GO:0035434	copper ion transport//copper ion transmembrane transport	-	-	328	129	465	2.0811	5.1917	0.00284754	1.32525	9
56	B0510_5251	GO:0006118	obsolete electron transport	K08738	cytochrome c	4605	1741	1972	2.02485	9.04129	0.00287268	1.32405	9
57	B0510_8710	GO:0007165//GO:0003333//GO:0006810//GO:0006865//GO:0055085//GO:0006955	signal transduction//amino acid transmembrane transport//transport//amino acid transport//transmembrane transport//immune response	-	-	456	177	10307	2.06236	5.67614	0.00289825	1.32085	9
58	B0510_8480	GO:0019497//GO:0006771	hexachlorocyclohexane metabolic process//riboflavin metabolic process	-	-	141	58	479	2.14481	3.92134	0.00295441	1.31317	9
59	B0510_1367	GO:0005975	carbohydrate metabolic process	K01192	beta-mannosidase	805	308	1163	2.04182	6.50747	0.00296962	1.31159	9
60	B0510_5794	GO:0008152//GO:0055114	metabolic process//oxidation-reduction process	-	-	157	64	10406	2.13195	4.08327	0.00297752	1.31109	9
1	B0510_171	-	-	-	-	1	2419	2595	14.3712	9.19526	6.75343e-28	23.13	10
2	B0510_3095	GO:0019752//GO:0006097	carboxylic acid metabolic process//glyoxylate cycle	-	-	35	3464	9973	10.0477	9.71776	1.69445e-24	20.0315	10
3	B0510_1685	GO:0055114//GO:0006804//GO:0015947//GO:0006568//GO:0006979	oxidation-reduction process//obsolete peroxidase reaction//methane metabolic process//tryptophan metabolic process//response to oxidative stress	-	-	32	2261	6883	9.56067	9.09897	5.68296e-23	18.6821	10
4	B0510_3699	GO:0005975//GO:0004553	carbohydrate metabolic process//hydrolyzing O-glycosyl compounds	K01225	cellulose 1,4-beta-cellobiosidase	47	2706	4823	9.26856	9.36044	2.4484e-22	18.1727	10
5	B0510_994	GO:0055114	oxidation-reduction process	-	-	1	553	6226	12.2422	7.03095	1.72347e-21	17.4221	10
6	B0510_3996	GO:0055085	transmembrane transport	-	-	9	533	10469	9.28011	6.97831	2.70159e-20	16.306	10
7	B0510_5305	GO:0055085	transmembrane transport	-	-	30	1061	3182	8.56158	7.99679	4.77761e-20	16.1473	10
8	B0510_1601	-	-	-	-	44	1493	2282	8.5053	8.49661	5.19156e-20	16.1473	10
9	B0510_1684	GO:0016117//GO:0055114	carotenoid biosynthetic process//oxidation-reduction process	-	-	59	1790	10479	8.34573	8.76162	6.92467e-20	16.0734	10
10	B0510_3601	GO:0055114	oxidation-reduction process	-	-	3	349	4982	10.1844	6.34085	1.70858e-19	15.7269	10
11	B0510_1497	GO:0045859//GO:0005982//GO:0005985//GO:0005975	regulation of protein kinase activity//starch metabolic process//sucrose metabolic process//carbohydrate metabolic process	K01213	galacturan 1,4-alpha-galacturonidase	54	1366	7230	8.08297	8.36818	6.28317e-19	15.2027	10
12	B0510_2930	GO:0016117//GO:0008033//GO:0055114	carotenoid biosynthetic process//tRNA processing//oxidation-reduction process	-	-	84	1624	10922	7.69731	8.62237	4.37406e-18	14.3978	10
13	B0510_995	GO:0035434//GO:0016598//GO:0006582//GO:0006825	copper ion transmembrane transport//protein arginylation//melanin metabolic process//copper ion transport	-	-	4	236	4925	9.23073	5.74239	8.52262e-18	14.1429	10
14	Novel00291	-	-	-	-	45	884	6765	7.71696	7.73194	9.47736e-18	14.129	10
15	B0510_9155	GO:0055114	oxidation-reduction process	-	-	10	271	3300	8.1559	5.95926	2.27861e-17	13.7779	10
1	B0510_2561	GO:0006508	proteolysis	-	-	1319	4091	8375	5.06096	10.0006	6.84597e-11	7.90223	11
2	B0510_2860	-	-	-	-	340	1062	3389	5.07043	8.03859	8.43962e-11	7.82035	11
3	B0510_10241	GO:0006508	proteolysis	-	-	235	744	7074	5.08947	7.51528	8.70203e-11	7.81924	11
4	B0510_9700	-	-	-	-	70	240	6192	5.20122	5.81337	9.13453e-11	7.80501	11
5	B0510_5387	GO:0005975//GO:0005985//GO:0005982//GO:0042545	carbohydrate metabolic process//sucrose metabolic process//starch metabolic process//cell wall modification	-	-	254	774	8514	5.03444	7.57522	1.09519e-10	7.73957	11
6	B0510_6686	GO:0008152	metabolic process	-	-	83	271	2112	5.13144	6.00216	1.22947e-10	7.69587	11
7	B0510_6116	GO:0042493//GO:0046656//GO:0055114//GO:0006761	response to drug//folic acid biosynthetic process//oxidation-reduction process//dihydrofolate biosynthetic process	-	-	2060	5949	3393	4.95804	10.5457	1.3066e-10	7.67588	11
8	B0510_3135	GO:0055114	oxidation-reduction process	-	-	224	672	5160	5.01173	7.36755	1.36249e-10	7.66403	11
9	B0510_6757	-	-	-	-	59	199	8889	5.17674	5.52362	1.56477e-10	7.61016	11
10	B0510_5238	GO:0055114	oxidation-reduction process	-	-	352	1011	10019	4.94942	7.97032	1.7462e-10	7.56868	11
11	B0510_1951	GO:0007165//GO:0055114	signal transduction//oxidation-reduction process	-	-	549	1511	2921	4.88824	8.55957	2.34249e-10	7.4649	11
12	B0510_5311	GO:0005975//GO:0030245	carbohydrate metabolic process//cellulose catabolic process	-	-	367	1022	562	4.90487	7.98766	2.38539e-10	7.46277	11
13	B0510_8116	GO:0055114	oxidation-reduction process	-	-	523	1408	2745	4.85635	8.4577	2.8975e-10	7.38959	11
14	B0510_6708	GO:0005975	carbohydrate metabolic process	-	-	258	714	2228	4.89551	7.46093	2.95758e-10	7.38621	11
15	B0510_5806	GO:0015991//GO:0015992	ATP hydrolysis coupled proton transport//proton transport	K02128	F-type H+-transporting ATPase subunit c	667	1761	8334	4.82835	8.78465	3.35702e-10	7.33665	11
16	B0510_1397	GO:0055085	transmembrane transport	-	-	94	269	11459	4.94167	5.99757	4.55484e-10	7.20953	11
17	B0510_10049	-	-	-	-	151	405	11504	4.84946	6.62013	5.06647e-10	7.16862	11
18	B0510_6778	GO:0005975	carbohydrate metabolic process	-	-	373	941	9251	4.76236	7.8717	6.08523e-10	7.09432	11
19	B0510_6481	GO:0019354//GO:0009294//GO:0009396//GO:0006779//GO:0046487//GO:0055114//GO:0008152	siroheme biosynthetic process//DNA mediated transformation//folic acid-containing compound biosynthetic process//porphyrin-containing compound biosynthetic process//glyoxylate metabolic process//oxidation-reduction process//metabolic process	-	-	159	400	921	4.75717	6.6051	8.22414e-10	6.97384	11
20	Novel00062	-	-	-	-	349	843	4780	4.69959	7.71265	8.82187e-10	6.94845	11
21	B0510_9153	-	-	-	-	16	61	964	5.33895	3.53918	1.26002e-09	6.79866	11
22	Novel00758	-	-	-	-	22	76	4573	5.20217	3.94026	1.38311e-09	6.76314	11
23	B0510_4913	GO:0006066//GO:0042967	alcohol metabolic process//acyl-carrier-protein biosynthetic process	-	-	281	652	9637	4.64137	7.33653	1.47758e-09	6.73935	11
24	B0510_8877	-	-	-	-	48	130	287	4.85897	4.85985	2.07871e-09	6.59596	11
25	B0510_9398	-	-	-	-	17	57	7189	5.15487	3.42455	2.40073e-09	6.53821	11
26	B0510_8063	GO:0006813	potassium ion transport	-	-	10	40	1044	5.39633	2.72798	3.57326e-09	6.37958	11
27	B0510_8064	GO:0008033//GO:0055114	tRNA processing//oxidation-reduction process	-	-	57	135	5710	4.66657	4.93061	3.87924e-09	6.34849	11
28	B0510_2308	GO:0018874//GO:0006574//GO:0006568//GO:0006550//GO:0008152//GO:0055114//GO:0006552//GO:0006633//GO:0006631//GO:0006554	benzoate metabolic process//valine catabolic process//tryptophan metabolic process//isoleucine catabolic process//metabolic process//oxidation-reduction process//leucine catabolic process//fatty acid biosynthetic process//fatty acid metabolic process//lysine catabolic process	-	-	39	96	1787	4.71963	4.36724	6.72789e-09	6.14867	11
29	B0510_7239	GO:0006554//GO:0006813//GO:0019521//GO:0006098//GO:0006633//GO:0055114//GO:0006631//GO:0006552//GO:0015940//GO:0006550//GO:0006574//GO:0018874//GO:0006568	lysine catabolic process//potassium ion transport//D-gluconate metabolic process//pentose-phosphate shunt//fatty acid biosynthetic process//oxidation-reduction process//fatty acid metabolic process//leucine catabolic process//pantothenate biosynthetic process//isoleucine catabolic process//valine catabolic process//benzoate metabolic process//tryptophan metabolic process	-	-	24	62	7876	4.78423	3.60268	9.17203e-09	6.02236	11
30	B0510_992	GO:0000746//GO:0035434//GO:0006825	conjugation//copper ion transmembrane transport//copper ion transport	-	-	10	36	9816	5.24441	2.52725	9.80482e-09	5.99746	11
31	B0510_9234	GO:0009395	phospholipid catabolic process	-	-	13	38	9873	4.95132	2.66121	2.91593e-08	5.58816	11
32	Novel00171	-	-	-	-	11	35	7733	5.06922	2.48539	6.43493e-08	5.29399	11
33	B0510_423	GO:0007165//GO:0043401//GO:0006355	signal transduction//steroid hormone mediated signaling pathway//regulation of transcription, DNA-templated	-	-	15	39	4086	4.78565	2.72848	8.75526e-08	5.16338	11
34	B0510_5451	GO:0008152	metabolic process	-	-	4	12	7913	4.93548	0.365179	2.82471e-05	2.97094	11
35	B0510_5325	-	-	-	-	3	10	3417	5.06221	0.031452	0.000125561	2.41696	11
36	B0510_4190	GO:0055114//GO:0006355	oxidation-reduction process//regulation of transcription, DNA-templated	-	-	2	7	4515	5.08368	-0.515723	0.00140897	1.56035	11
1	B0510_2386	-	-	-	-	627	794	9038	3.76838	7.6752	2.75173e-07	4.7321	12
2	B0510_826	GO:0009308//GO:0055114	amine metabolic process//oxidation-reduction process	K00276	primary-amine oxidase	575	728	1351	3.76804	7.54772	2.77389e-07	4.73127	12
3	B0510_9024	GO:0055114	oxidation-reduction process	-	-	192	249	8646	3.80164	5.94395	3.07044e-07	4.69242	12
4	Novel00380	-	-	-	-	733	911	9810	3.74141	7.87873	3.12363e-07	4.68904	12
5	B0510_7653	GO:0055114	oxidation-reduction process	-	-	1582	1950	4918	3.72972	8.98927	3.13174e-07	4.68904	12
6	B0510_9863	GO:0015979//GO:0055114	photosynthesis//oxidation-reduction process	-	-	505	632	2098	3.75123	7.34074	3.20662e-07	4.68136	12
7	B0510_9177	GO:0006508//GO:0008152	proteolysis//metabolic process	-	-	444	547	3254	3.72849	7.12913	3.69751e-07	4.6246	12
8	B0510_1807	GO:0006508//GO:0042254//GO:0006412	proteolysis//ribosome biogenesis//translation	-	-	376	458	9510	3.712	6.8671	4.16593e-07	4.57533	12
9	B0510_7023	GO:0042967//GO:0008608	acyl-carrier-protein biosynthetic process//attachment of spindle microtubules to kinetochore	-	-	185	227	9260	3.72171	5.80928	5.16644e-07	4.49184	12
10	B0510_6968	GO:0005975//GO:0009117//GO:0046373	carbohydrate metabolic process//nucleotide metabolic process//L-arabinose metabolic process	-	-	450	524	5997	3.64716	7.07193	6.06897e-07	4.42928	12
11	B0510_9808	GO:0005975//GO:0046373//GO:0009117	carbohydrate metabolic process//L-arabinose metabolic process//nucleotide metabolic process	-	-	759	873	6378	3.62967	7.82479	6.10254e-07	4.42928	12
12	B0510_5875	GO:0055114	oxidation-reduction process	-	-	57	77	2301	3.85671	4.06544	6.23801e-07	4.42454	12
13	B0510_8203	GO:0055114	oxidation-reduction process	-	-	1566	1762	1283	3.59813	8.85178	6.89174e-07	4.38601	12
14	B0510_545	-	-	-	-	543	615	11593	3.60727	7.31173	7.30148e-07	4.36328	12
15	B0510_9528	GO:0006810	transport	-	-	221	253	11386	3.62191	5.98339	8.65265e-07	4.29421	12
16	B0510_6415	GO:0015743//GO:0006355	malate transport//regulation of transcription, DNA-templated	-	-	424	473	7367	3.58525	6.92526	8.90209e-07	4.28418	12
17	B0510_3794	-	-	-	-	169	194	1750	3.62543	5.57645	9.44479e-07	4.26357	12
18	B0510_3101	GO:0005975//GO:0006118	carbohydrate metabolic process//obsolete electron transport	K19355	mannan endo-1,4-beta-mannosidase	229	261	9683	3.61557	6.03125	9.48363e-07	4.26357	12
19	B0510_544	GO:0008152//GO:0055114	metabolic process//oxidation-reduction process	-	-	431	475	2763	3.56773	6.933	9.73743e-07	4.25586	12
20	B0510_5638	GO:0006508	proteolysis	-	-	1494	1615	8306	3.54034	8.7297	9.75466e-07	4.25586	12
21	B0510_8879	-	-	-	-	41	55	10782	3.84453	3.48123	1.01858e-06	4.23932	12
22	B0510_4593	GO:0005975	carbohydrate metabolic process	K05349	beta-glucosidase	388	426	5556	3.56221	6.77169	1.04072e-06	4.23222	12
23	B0510_8337	GO:0006886//GO:0006505	intracellular protein transport//GPI anchor metabolic process	-	-	226	253	1922	3.58967	5.9863	1.09981e-06	4.21046	12
24	B0510_3106	GO:0046500//GO:0019089//GO:0000154//GO:0006364//GO:0006464//GO:0008152//GO:0006396//GO:0008033//GO:0006479	S-adenosylmethionine metabolic process//transmission of virus//rRNA modification//rRNA processing//cellular protein modification process//metabolic process//RNA processing//tRNA processing//protein methylation	-	-	44	57	11068	3.79471	3.55139	1.32794e-06	4.13519	12
25	B0510_7643	GO:0055085	transmembrane transport	-	-	934	979	6427	3.49576	8.00349	1.34696e-06	4.13119	12
26	B0510_3569	-	-	-	-	102	118	11477	3.63544	4.79356	1.36088e-06	4.12889	12
27	B0510_10317	GO:0008152//GO:0008209//GO:0055114//GO:0008210//GO:0006694//GO:0008207	metabolic process//androgen metabolic process//oxidation-reduction process//estrogen metabolic process//steroid biosynthetic process//C21-steroid hormone metabolic process	-	-	159	174	5583	3.55635	5.41466	1.47155e-06	4.09924	12
28	B0510_10186	-	-	-	-	268	287	24	3.52588	6.18314	1.5313e-06	4.08408	12
29	B0510_5102	GO:0006357//GO:0055085	regulation of transcription from RNA polymerase II promoter//transmembrane transport	-	-	96	109	7406	3.60826	4.66857	1.63585e-06	4.05753	12
30	B0510_6645	-	-	-	-	285	301	9948	3.50594	6.25683	1.65139e-06	4.05553	12
31	Novel00647	-	-	-	-	40	52	11246	3.79907	3.38704	1.68193e-06	4.04968	12
32	B0510_1075	GO:0006206//GO:0046087//GO:0006807//GO:0019497//GO:0009972//GO:0006771	pyrimidine nucleobase metabolic process//cytidine metabolic process//nitrogen compound metabolic process//hexachlorocyclohexane metabolic process//cytidine deamination//riboflavin metabolic process	-	-	246	259	1875	3.50126	6.03013	1.78344e-06	4.02632	12
33	B0510_10118	GO:0042967//GO:0006355	acyl-carrier-protein biosynthetic process//regulation of transcription, DNA-templated	-	-	276	288	2182	3.4885	6.1919	1.79708e-06	4.0263	12
34	B0510_2743	GO:0008152//GO:0055114	metabolic process//oxidation-reduction process	-	-	182	193	4198	3.5112	5.57955	1.80066e-06	4.0263	12
35	B0510_7035	-	-	-	-	75	88	2876	3.65476	4.31261	1.81332e-06	4.02532	12
36	B0510_6227	-	-	-	-	114	126	10068	3.56993	4.90556	1.98504e-06	3.98808	12
37	B0510_9922	-	-	-	-	164	174	222	3.51175	5.41918	2.034e-06	3.97954	12
38	B0510_3094	-	-	-	-	398	400	10245	3.43467	6.68942	2.18636e-06	3.95021	12
39	B0510_5849	GO:0005975	carbohydrate metabolic process	K05349	beta-glucosidase	447	441	1236	3.40803	6.83711	2.49083e-06	3.89561	12
40	B0510_4962	-	-	-	-	203	206	2673	3.44788	5.68624	2.67626e-06	3.86644	12
41	B0510_5458	GO:0005985//GO:0005982//GO:0000272	sucrose metabolic process//starch metabolic process//polysaccharide catabolic process	-	-	24	33	2642	3.87487	2.52861	2.73841e-06	3.85848	12
42	B0510_8482	GO:0055085	transmembrane transport	-	-	78	85	1320	3.54832	4.26795	3.26343e-06	3.78629	12
43	B0510_7006	-	-	-	-	103	106	589	3.4667	4.63984	3.37732e-06	3.77337	12
44	B0510_8829	-	-	-	-	61	69	1846	3.60102	3.90973	3.5947e-06	3.74924	12
45	B0510_3166	GO:0006508	proteolysis	-	-	223	217	10111	3.3875	5.7722	3.60272e-06	3.74924	12
46	B0510_1179	GO:0006886//GO:0007218	intracellular protein transport//neuropeptide signaling pathway	-	-	82	87	10935	3.50992	4.31139	3.68179e-06	3.74176	12
47	Novel00331	-	-	-	-	109	111	4225	3.45167	4.71603	3.70571e-06	3.74089	12
48	B0510_4188	-	-	-	-	87	88	2338	3.44124	4.33918	4.37256e-06	3.67289	12
49	B0510_7243	-	-	-	-	24	31	9742	3.78473	2.42565	4.92729e-06	3.62484	12
50	B0510_4193	GO:0008152//GO:0055114//GO:0005975	metabolic process//oxidation-reduction process//carbohydrate metabolic process	-	-	66	69	6536	3.48777	3.92546	5.1921e-06	3.6059	12
51	B0510_3691	GO:0055114	oxidation-reduction process	-	-	79	80	657	3.44255	4.18096	5.56155e-06	3.57981	12
52	B0510_7116	-	-	-	-	25	33	8078	3.81652	2.5394	6.22673e-06	3.53667	12
53	B0510_1240	GO:0008152	metabolic process	-	-	50	53	11587	3.50625	3.46539	6.34352e-06	3.53193	12
54	B0510_3105	GO:0006865//GO:0055085//GO:0003333//GO:0006810	amino acid transport//transmembrane transport//amino acid transmembrane transport//transport	-	-	47	50	9077	3.51107	3.36128	6.55052e-06	3.51982	12
55	B0510_8586	-	-	-	-	81	81	2113	3.4245	4.20414	6.59528e-06	3.51868	12
56	B0510_9021	-	-	-	-	59	61	7364	3.47121	3.71654	6.91667e-06	3.50164	12
57	B0510_556	GO:0042967	acyl-carrier-protein biosynthetic process	-	-	69	68	4927	3.40281	3.91313	8.23502e-06	3.43016	12
58	B0510_1206	GO:0006139	nucleobase-containing compound metabolic process	-	-	18	26	3864	3.94167	2.05219	8.88422e-06	3.40006	12
59	B0510_5764	-	-	-	-	63	61	7800	3.37692	3.73139	1.01067e-05	3.35001	12
60	B0510_6040	-	-	-	-	24	28	5659	3.63799	2.2615	1.1065e-05	3.31395	12
61	B0510_5532	GO:0006813	potassium ion transport	-	-	31	36	2139	3.63416	2.73885	1.17835e-05	3.29648	12
62	B0510_1157	-	-	-	-	34	36	545	3.50183	2.76521	1.17835e-05	3.29648	12
63	B0510_1665	-	-	-	-	50	49	1953	3.39309	3.34587	1.22171e-05	3.28752	12
64	B0510_8718	-	-	-	-	59	56	11305	3.34787	3.58828	1.3916e-05	3.2343	12
65	Novel00837	-	-	-	-	26	30	4267	3.62303	2.39657	1.43463e-05	3.22438	12
66	Novel00649	-	-	-	-	33	35	87	3.50399	2.71238	1.46565e-05	3.21673	12
67	B0510_8999	-	-	-	-	19	24	3592	3.74924	1.93874	1.86624e-05	3.12312	12
68	B0510_7048	-	-	-	-	12	18	9899	3.98761	1.32382	2.28759e-05	3.04884	12
69	B0510_7638	-	-	-	-	39	37	3321	3.34463	2.8489	2.84347e-05	2.96956	12
70	B0510_6972	GO:0008152	metabolic process	-	-	22	25	971	3.59892	2.05361	2.95262e-05	2.95469	12
71	B0510_5805	GO:0055085	transmembrane transport	-	-	17	19	3859	3.57099	1.53786	4.23374e-05	2.81851	12
72	B0510_6740	GO:0006508	proteolysis	-	-	31	30	547	3.3713	2.45456	5.11316e-05	2.75244	12
73	B0510_9137	GO:0008152//GO:0055114	metabolic process//oxidation-reduction process	-	-	18	21	5932	3.63382	1.71066	5.28755e-05	2.74277	12
74	B0510_282	GO:0055114//GO:0008152	oxidation-reduction process//metabolic process	-	-	23	23	1940	3.41525	1.94301	5.58629e-05	2.72233	12
75	B0510_7391	-	-	-	-	13	15	4828	3.61152	1.08631	9.50166e-05	2.52578	12
76	B0510_10351	GO:0008152	metabolic process	-	-	18	19	10340	3.48959	1.56153	0.000112865	2.46044	12
77	B0510_899	-	-	-	-	20	18	188	3.26148	1.53229	0.000168571	2.30677	12
78	Novel00880	-	-	-	-	15	16	7936	3.50138	1.23866	0.000180606	2.28142	12
79	B0510_6986	GO:0006355	regulation of transcription, DNA-templated	-	-	5	9	3294	4.21505	0.0366986	0.00021796	2.21332	12
80	B0510_9505	GO:0055085	transmembrane transport	-	-	8	11	6680	3.84973	0.466622	0.000305695	2.08913	12
81	B0510_1496	GO:0006355	regulation of transcription, DNA-templated	-	-	8	11	11104	3.84973	0.466622	0.000305695	2.08913	12
82	B0510_7860	GO:0006650//GO:0008152	glycerophospholipid metabolic process//metabolic process	-	-	9	11	1464	3.68427	0.517513	0.000305695	2.08913	12
83	B0510_10333	-	-	-	-	11	12	1054	3.52658	0.717513	0.000497338	1.92487	12
84	B0510_9479	GO:0008152	metabolic process	-	-	11	12	2046	3.52658	0.717513	0.000497338	1.92487	12
85	B0510_2192	GO:0015996//GO:0015994	chlorophyll catabolic process//chlorophyll metabolic process	-	-	11	12	10744	3.52658	0.717513	0.000497338	1.92487	12
86	B0510_8211	-	-	-	-	6	10	512	4.11424	0.232934	0.000621965	1.84823	12
87	B0510_2356	-	-	-	-	8	10	7837	3.71251	0.349933	0.000621965	1.84823	12
88	B0510_86	GO:0009252//GO:0046436	peptidoglycan biosynthetic process//D-alanine metabolic process	-	-	11	11	249	3.40128	0.612778	0.000921321	1.70775	12
89	B0510_160	-	-	K16795	platelet-activating factor acetylhydrolase IB subunit beta/gamma	6	9	200	3.96258	0.104756	0.00133434	1.58011	12
90	B0510_10147	-	-	-	-	11	10	3196	3.26406	0.505532	0.00177411	1.48432	12
91	B0510_5352	-	-	-	-	11	10	6916	3.26406	0.505532	0.00177411	1.48432	12
